# Supplementary material for: Impact of inflammatory signaling on radiation biodosimetry: mouse model of inflammatory bowel disease
Source: BMC Genomics. 2019 May 2;20:329. doi: 10.1186/s12864-019-5689-y (PMC6498469; doi:10.1186/s12864-019-5689-y)
Supplement: Supplementary file 2 — A. Genes showing significant differences in expression levels between WT and Il10−/− mice prior to radiation exposure. B. Gene ontology (GO) analysis genes using DAVID [30]. Top 5 significant (Benjamini corrected P-value< 0.05) GO terms are shown in the bar diagram. C. IPA based network analysis. Top 10 significant (P < 0.05) Canonical pathways are shown in bar diagrams. (XLSX 323 kb) [file 12864_2019_5689_MOESM2_ESM.xlsx]

## Sheet: Additional File 2A
Additional File 2A: Differentially expressed genes [p<0.001; FDR<10%(n=155)] between WT and IL10-/- mice prior to radiation exposure
UniqueID	Name	Symbol	Parametric p-value	FDR	Geom mean of intensities in IL10-/-	Geom mean of intensities in WT
A_51_P108226	ref|Mus musculus WAP four-disulfide core domain 21 (Wfdc21), mRNA [NM_183249]	Wfdc21	1e-07	0.000845	4053.86	303.58
A_51_P362066	ref|Mus musculus chitinase-like 1 (Chil1), mRNA [NM_007695]	Chil1	1.9e-06	0.0107	1110.14	128.5
A_52_P16419	ref|Mus musculus glycerol-3-phosphate dehydrogenase 1 (soluble) (Gpd1), mRNA [NM_010271]	Gpd1	2.8e-06	0.0118	385.72	19.47
A_51_P505617	ref|Mus musculus interleukin 18 receptor 1 (Il18r1), transcript variant 1, mRNA [NM_008365]	Il18r1	6.7e-06	0.0227	363.71	97.55
A_51_P143893	ref|Mus musculus STEAP family member 4 (Steap4), mRNA [NM_054098]	Steap4	9.4e-06	0.0265	61.26	13.16
A_51_P111164	ref|Mus musculus Rho family GTPase 1 (Rnd1), mRNA [NM_172612]	Rnd1	2.02e-05	0.046	271.68	76.23
A_55_P2087265	gb|Mus musculus interferon induced transmembrane protein 1, mRNA (cDNA clone MGC:102334 IMAGE:4982747), complete cds. [BC090258]	Ifitm1	2.32e-05	0.046	6029.06	1101.28
A_51_P174961	ref|Mus musculus coagulation factor X (F10), transcript variant 2, mRNA [NM_007972]	F10	2.63e-05	0.046	1914.9	711.39
A_52_P429450	ref|Mus musculus neutrophilic granule protein (Ngp), mRNA [NM_008694]	Ngp	3.18e-05	0.046	372.17	12.51
A_55_P2146254	ref|Mus musculus interferon induced transmembrane protein 1 (Ifitm1), transcript variant 2, mRNA [NM_001112715]	Ifitm1	3.43e-05	0.046	6651.63	1005.74
A_55_P2102065	ref|Mus musculus predicted gene 10639 (Gm10639), mRNA [NM_001122660]	Gm10639	3.65e-05	0.046	339.07	88.17
A_51_P254656	ref|Mus musculus histidine decarboxylase (Hdc), mRNA [NM_008230]	Hdc	3.8e-05	0.046	863.31	304.9
A_51_P454008	ref|Mus musculus lipopolysaccharide binding protein (Lbp), mRNA [NM_008489]	Lbp	3.81e-05	0.046	59.33	17.81
A_55_P2014427	ref|Mus musculus interleukin 17 receptor E (Il17re), transcript variant 3, mRNA [NM_001034031]	Il17re	4.31e-05	0.0486	40.79	5.09
A_52_P496956	ref|Mus musculus acyl-CoA synthetase bubblegum family member 1 (Acsbg1), mRNA [NM_053178]	Acsbg1	4.87e-05	0.051	159.63	29.04
A_51_P346938	ref|Mus musculus leucine-rich alpha-2-glycoprotein 1 (Lrg1), mRNA [NM_029796]	Lrg1	5.13e-05	0.051	4655.37	1161.28
A_51_P445683	ref|Mus musculus RIKEN cDNA 4931406C07 gene (4931406C07Rik), transcript variant 3, mRNA [NM_133732]	4931406C07Rik	5.49e-05	0.0515	176.76	57.58
A_55_P2070869	ref|Mus musculus lipocalin 2 (Lcn2), mRNA [NM_008491]	Lcn2	5.79e-05	0.0515	8012.97	1320.03
A_51_P245090	ref|Mus musculus aquaporin 3 (Aqp3), mRNA [NM_016689]	Aqp3	7.28e-05	0.0615	121.63	26.33
A_52_P425839	ref|Mus musculus resistin like gamma (Retnlg), mRNA [NM_181596]	Retnlg	8.32e-05	0.0661	17811.3	2934.57
A_55_P2104894	ref|Mus musculus collagen, type V, alpha 2 (Col5a2), mRNA [NM_007737]	Col5a2	8.6e-05	0.0661	3.12	9.69
A_52_P622667	gb|Mus musculus adult male testis cDNA, RIKEN full-length enriched library, clone:4930548F15 product:unclassifiable, full insert sequence. [AK016066]	4930548F15Rik	9.61e-05	0.0662	3.46	10.54
A_52_P520607	ref|Mus musculus ankyrin repeat domain 22 (Ankrd22), mRNA [NM_024204]	Ankrd22	9.66e-05	0.0662	95.23	23.83
A_55_P2055217	Unknown	A_55_P2055217	0.0001077	0.0662	641.01	268.08
A_55_P2117082	gb|Mus musculus 0 day neonate thymus cDNA, RIKEN full-length enriched library, clone:A430010C01 product:T-cell receptor gamma, variable 4, full insert sequence. [AK138686]	ENSMUST00000103558	0.0001087	0.0662	137.14	44.83
A_51_P371279	ref|Mus musculus inducible T cell co-stimulator (Icos), mRNA [NM_017480]	Icos	0.0001112	0.0662	83.31	37.11
A_55_P2021089	gb|Mus musculus strain BALB/c immunoglobulin heavy chain mRNA, partial cds. [AF466698]	AF466698	0.0001213	0.0662	4.32	15.93
A_52_P15388	ref|Mus musculus lactotransferrin (Ltf), mRNA [NM_008522]	Ltf	0.0001243	0.0662	421.49	11.48
A_55_P2059352	ref|Mus musculus collagen, type XVIII, alpha 1 (Col18a1), transcript variant 1, mRNA [NM_001109991]	Col18a1	0.000125	0.0662	112.1	9.51
A_55_P1957393	Unknown	ENSMUST00000182707	0.000127	0.0662	965.56	373.43
A_55_P2024841	ref|Mus musculus glutathione S-transferase, theta 1 (Gstt1), mRNA [NM_008185]	Gstt1	0.0001272	0.0662	2388.76	114.35
A_55_P2170847	ref|Mus musculus F-box protein 27 (Fbxo27), transcript variant 1, mRNA [NM_001163702]	Fbxo27	0.0001291	0.0662	75.05	24.29
A_55_P2137049	ref|Mus musculus expressed sequence AA467197 (AA467197), mRNA [NM_001004174]	AA467197	0.0001449	0.0717	154.23	33.92
A_51_P333349	ref|Mus musculus transmembrane protein 120A (Tmem120a), mRNA [NM_172541]	Tmem120a	0.0001506	0.0717	192.4	69.35
A_51_P117226	ref|PREDICTED: Mus musculus zinc finger, DHHC domain containing 2 (Zdhhc2), transcript variant X2, mRNA [XM_006509487]	ENSMUST00000049389	0.0001593	0.0717	15.97	7.77
A_55_P2170454	ref|Mus musculus glutathione S-transferase, alpha 2 (Yc2) (Gsta2), mRNA [NM_008182]	Gsta2	0.0001609	0.0717	567.4	163.2
A_51_P288138	ref|Mus musculus formyl peptide receptor 2 (Fpr2), mRNA [NM_008039]	Fpr2	0.0001673	0.0717	566.72	133.69
A_55_P2055442	ref|Mus musculus platelet-activating factor acetylhydrolase 2 (Pafah2), transcript variant 1, mRNA [NM_001285872]	Pafah2	0.0001691	0.0717	63.72	23.57
A_52_P487686	ref|Mus musculus cDNA sequence BC100530 (BC100530), mRNA [NM_001082546]	BC100530	0.0001809	0.0717	851.29	167.15
A_66_P108059	ref|Mus musculus tetratricopeptide repeat domain 39C (Ttc39c), mRNA [NM_028341]	Ttc39c	0.0001818	0.0717	66.09	17.37
A_51_P210395	ref|Mus musculus glutaredoxin (Glrx), mRNA [NM_053108]	Glrx	0.0001873	0.0717	232.95	99.4
A_55_P2007001	ref|Mus musculus catenin beta interacting protein 1 (Ctnnbip1), transcript variant 1, mRNA [NM_023465]	Ctnnbip1	0.0001907	0.0717	113.66	38.94
A_55_P1953236	gb|Mus musculus adult inner ear cDNA, RIKEN full-length enriched library, clone:F930109P22 product:erythrocyte protein band 4.2, full insert sequence. [AK158370]	Epb4.2	0.000192	0.0717	173.13	58.08
A_52_P575178	ref|Mus musculus cell adhesion molecule-related/down-regulated by oncogenes (Cdon), mRNA [NM_021339]	Cdon	0.0001975	0.0717	21.96	7.86
A_55_P2018417	ref|Mus musculus oxysterol binding protein-like 3 (Osbpl3), transcript variant 2, mRNA [NM_001163645]	Osbpl3	0.0002045	0.0717	113.74	45.57
A_55_P1989563	ref|Mus musculus CD163 molecule-like 1 (Cd163l1), mRNA [NM_172909]	Cd163l1	0.0002131	0.0717	378.32	30.77
A_51_P405167	ref|Mus musculus avian musculoaponeurotic fibrosarcoma (v-maf) AS42 oncogene homolog (Maf), mRNA [NM_001025577]	Maf	0.000214	0.0717	64	24.46
A_55_P2048607	ref|Mus musculus haptoglobin (Hp), mRNA [NM_017370]	Hp	0.0002141	0.0717	18904.1	5144.49
A_51_P470079	ref|Mus musculus interleukin 1 receptor, type II (Il1r2), mRNA [NM_010555]	Il1r2	0.0002257	0.0717	368.08	111.56
A_52_P592909	ref|Mus musculus diacylglycerol O-acyltransferase 2 (Dgat2), mRNA [NM_026384]	Dgat2	0.0002299	0.0717	598.69	147.82
A_55_P1957168	ref|Mus musculus ubiquitin-conjugating enzyme E2S (Ube2s), mRNA [NM_133777]	Ube2s	0.0002352	0.0717	1608.64	5361.73
A_51_P499698	ref|Mus musculus aspartic peptidase, retroviral-like 1 (Asprv1), mRNA [NM_026414]	Asprv1	0.0002386	0.0717	871.41	162.54
A_51_P181891	ref|Mus musculus APC membrane recruitment 2 (Amer2), transcript variant 1, mRNA [NM_028113]	Amer2	0.0002472	0.0717	37.86	9.17
A_55_P2017600	ref|Mus musculus collapsin response mediator protein 1 (Crmp1), transcript variant 1, mRNA [NM_001136058]	Crmp1	0.0002495	0.0717	44.28	10.24
A_55_P2095311	ref|PREDICTED: Mus musculus lymphocyte antigen 6 complex, locus G (Ly6g), transcript variant X3, mRNA [XM_001475753]	ENSMUST00000023246	0.0002536	0.0717	152.62	46.67
A_52_P359965	ref|Mus musculus carboxypeptidase D (Cpd), mRNA [NM_007754]	Cpd	0.0002578	0.0717	72.81	32.68
A_52_P577384	ref|Mus musculus interleukin 18 binding protein (Il18bp), mRNA [NM_010531]	Il18bp	0.0002597	0.0717	44.72	11.04
A_55_P1997926	Unknown	ENSMUST00000118177	0.0002603	0.0717	150.7	65.49
A_55_P2059010	ref|Mus musculus retinol binding protein 1, cellular (Rbp1), mRNA [NM_011254]	Rbp1	0.0002659	0.0717	47.96	13.1
A_55_P1963017	ref|Mus musculus stefin A1 (Stfa1), mRNA [NM_001082543]	Stfa1	0.0002664	0.0717	558.2	81.69
A_55_P2039699	ref|Mus musculus cathelicidin antimicrobial peptide (Camp), mRNA [NM_009921]	Camp	0.0002685	0.0717	1945.48	197.96
A_51_P181517	ref|Mus musculus Fc receptor, IgG, low affinity IV (Fcgr4), mRNA [NM_144559]	Fcgr4	0.0002697	0.0717	536.85	208.05
A_51_P172853	ref|Mus musculus CD14 antigen (Cd14), mRNA [NM_009841]	Cd14	0.000275	0.0717	239.94	62.11
A_51_P256827	ref|Mus musculus S100 calcium binding protein A8 (calgranulin A) (S100a8), mRNA [NM_013650]	S100a8	0.0002833	0.0717	46312.2	11045.2
A_51_P298066	ref|Mus musculus cytokine-dependent hematopoietic cell linker (Clnk), mRNA [NM_013748]	Clnk	0.0002858	0.0717	27.35	9.72
A_55_P2146577	ref|PREDICTED: Mus musculus predicted gene 13570 (Gm13570), mRNA [XM_006543655]	Gm13570	0.0002895	0.0717	7.2	20.2
A_55_P2030284	ref|Mus musculus triggering receptor expressed on myeloid cells 1 (Trem1), mRNA [NM_021406]	Trem1	0.0002913	0.0717	162.64	62.76
A_52_P35064	ref|Mus musculus transmembrane 7 superfamily member 2 (Tm7sf2), mRNA [NM_028454]	Tm7sf2	0.0002924	0.0717	165.49	39.18
A_52_P25026	ref|Mus musculus killer cell lectin-like receptor, subfamily A, member 17 (Klra17), mRNA [NM_133203]	Klra17	0.0002971	0.0718	47.98	13.94
A_51_P401907	ref|Mus musculus predicted gene 5483 (Gm5483), mRNA [NM_001082547]	Gm5483	0.0003096	0.073	881.92	217.31
A_52_P265877	ref|Mus musculus aldehyde dehydrogenase 9, subfamily A1 (Aldh9a1), mRNA [NM_019993]	Aldh9a1	0.0003107	0.073	274.99	122.4
A_66_P126745	ref|Mus musculus predicted gene 4792 (Gm4792), long non-coding RNA [NR_033209]	Gm4792	0.0003158	0.0731	11.06	34.75
A_55_P2116305	ref|Mus musculus tumor necrosis factor receptor superfamily, member 25 (Tnfrsf25), transcript variant 1, mRNA [NM_001291010]	Tnfrsf25	0.0003229	0.0737	580.51	228.51
A_51_P312485	ref|Mus musculus formyl peptide receptor 1 (Fpr1), mRNA [NM_013521]	Fpr1	0.0003269	0.0737	788	277.9
A_52_P119060	ref|Mus musculus acid phosphatase, prostate (Acpp), transcript variant 1, mRNA [NM_207668]	Acpp	0.0003312	0.0737	22.73	9.65
A_51_P196844	ref|Mus musculus oxysterol binding protein-like 3 (Osbpl3), transcript variant 1, mRNA [NM_027881]	Osbpl3	0.0003379	0.0742	62.25	21.93
A_52_P627816	ref|Mus musculus transglutaminase 1, K polypeptide (Tgm1), transcript variant 2, mRNA [NM_019984]	Tgm1	0.0003476	0.0754	23.21	7.8
A_55_P2019684	ref|Mus musculus B-box and SPRY domain containing (Bspry), mRNA [NM_138653]	Bspry	0.000357	0.0755	34.66	14.27
A_66_P139618	ref|Mus musculus stefin A2 (Stfa2), mRNA [NM_001082545]	Stfa2	0.0003593	0.0755	2209.2	520.66
A_52_P387009	ref|Mus musculus egl-9 family hypoxia-inducible factor 3 (Egln3), mRNA [NM_028133]	Egln3	0.0003616	0.0755	29.51	10.32
A_55_P1972069	ref|Mus musculus olfactory receptor 1323 (Olfr1323), mRNA [NM_146390]	Olfr1323	0.0003682	0.0759	2.7	8.33
A_52_P134195	ref|Mus musculus carcinoembryonic antigen-related cell adhesion molecule 10 (Ceacam10), mRNA [NM_007675]	Ceacam10	0.0004123	0.084	56.77	15.99
A_51_P501453	ref|Mus musculus membrane-spanning 4-domains, subfamily A, member 8A (Ms4a8a), mRNA [NM_022430]	Ms4a8a	0.000439	0.0884	240.45	80.53
A_51_P285736	ref|Mus musculus programmed cell death 1 (Pdcd1), mRNA [NM_008798]	Pdcd1	0.0004541	0.0903	40.02	12.43
A_55_P2004016	ref|Mus musculus cysteine-rich secretory protein LCCL domain containing 2 (Crispld2), mRNA [NM_030209]	Crispld2	0.0004687	0.092	326.88	89.23
A_66_P139546	ref|Mus musculus insulin-like growth factor binding protein 6 (Igfbp6), mRNA [NM_008344]	Igfbp6	0.0004733	0.092	541.89	116.81
A_66_P140307	Unknown	ENSMUST00000180794	0.0004795	0.0921	834.81	369.86
A_51_P140321	ref|Mus musculus molybdenum cofactor sulfurase (Mocos), mRNA [NM_026779]	Mocos	0.0004994	0.0923	233.57	69.81
A_55_P2124791	ref|Mus musculus collagen, type XVIII, alpha 1 (Col18a1), transcript variant 1, mRNA [NM_001109991]	Col18a1	0.0005005	0.0923	110.67	8.17
A_55_P2051577	Unknown	A_55_P2051577	0.0005071	0.0923	8.3	22.15
A_55_P2081164	ref|Mus musculus CD300 antigen like family member F (Cd300lf), transcript variant 1, mRNA [NM_001169153]	Cd300lf	0.0005076	0.0923	1329.53	541.89
A_52_P398925	ref|Mus musculus stefin A2 like 1 (Stfa2l1), mRNA [NM_173869]	Stfa2l1	0.0005077	0.0923	1879.99	489.08
A_52_P425092	Unknown	ENSMUST00000077110	0.0005222	0.0934	720.06	180.83
A_52_P253567	ref|Mus musculus hydroxy-delta-5-steroid dehydrogenase, 3 beta- and steroid delta-isomerase 6 (Hsd3b6), mRNA [NM_013821]	Hsd3b6	0.0005348	0.0934	4.15	39.58
A_52_P552550	ref|Mus musculus angiotensin II, type I receptor-associated protein (Agtrap), transcript variant 1, mRNA [NM_009642]	Agtrap	0.0005441	0.0934	89.21	35.08
ETG05_66023		ETG05_66023	0.0005444	0.0934	14.59	43.5
A_55_P1961210	ref|Mus musculus transformation related protein 53 inducible nuclear protein 2 (Trp53inp2), mRNA [NM_178111]	Trp53inp2	0.0005488	0.0934	128.46	50.3
A_52_P161488	ref|Mus musculus C-type lectin domain family 4, member e (Clec4e), mRNA [NM_019948]	Clec4e	0.000556	0.0934	417.79	160.88
A_55_P2179448	Unknown	A_55_P2179448	0.0005792	0.0934	106.73	49.48
A_55_P2115166	ref|Mus musculus expressed sequence AI661453 (AI661453), mRNA [NM_145489]	AI661453	0.0005842	0.0934	25.35	8.04
A_55_P2098226	ref|Mus musculus complement component 1, r subcomponent-like (C1rl), mRNA [NM_181344]	C1rl	0.0005923	0.0934	59.73	22.89
A_51_P153170	ref|Mus musculus cytochrome b5 reductase 3 (Cyb5r3), mRNA [NM_029787]	Cyb5r3	0.0005965	0.0934	264.08	139.57
A_55_P2049737	gb|AGENCOURT_10728649 NIH_MGC_169 Mus musculus cDNA clone IMAGE:6773657 5', mRNA sequence [CA465559]	CA465559	0.0005997	0.0934	6.42	21.71
A_55_P2157859	ref|Mus musculus killer cell lectin-like receptor, subfamily A, member 17 (Klra17), mRNA [NM_133203]	Klra17	0.0005999	0.0934	37.44	11.58
A_51_P379807	ref|Mus musculus cytochrome P450, family 4, subfamily f, polypeptide 41 pseudogene (Cyp4f41-ps), non-coding RNA [NR_033585]	Cyp4f41-ps	0.0006014	0.0934	2.7	24.8
A_55_P2078633	ref|Mus musculus complement component 4B (Chido blood group) (C4b), mRNA [NM_009780]	C4b	0.0006118	0.0934	2481.95	412.52
A_55_P1991773	ref|Mus musculus inducible T cell co-stimulator (Icos), mRNA [NM_017480]	Icos	0.0006176	0.0934	206.96	102.73
A_51_P421846	ref|Mus musculus enoyl coenzyme A hydratase 1, peroxisomal (Ech1), mRNA [NM_016772]	Ech1	0.0006178	0.0934	426.04	204.62
A_55_P2015715	ref|Mus musculus RAB4A, member RAS oncogene family (Rab4a), mRNA [NM_009003]	Rab4a	0.0006196	0.0934	52.12	19.93
A_55_P2117081	gb|Mus musculus 0 day neonate thymus cDNA, RIKEN full-length enriched library, clone:A430010C01 product:T-cell receptor gamma, variable 4, full insert sequence. [AK138686]	ENSMUST00000103558	0.0006239	0.0934	286.59	91.72
A_55_P2096375	ref|Mus musculus DPY30 domain containing 2 (Dydc2), mRNA [NM_027717]	Dydc2	0.0006244	0.0934	5.48	13.68
A_55_P2152592	ref|Mus musculus 1-acylglycerol-3-phosphate O-acyltransferase 3 (Agpat3), mRNA [NM_053014]	Agpat3	0.0006319	0.0934	624.04	286.04
A_51_P231320	ref|Mus musculus matrix metallopeptidase 8 (Mmp8), mRNA [NM_008611]	Mmp8	0.0006353	0.0934	1360.39	242.07
A_51_P413866	ref|Mus musculus complement factor B (Cfb), transcript variant 1, mRNA [NM_008198]	Cfb	0.0006393	0.0934	371.83	52.86
A_55_P2044653	ref|Mus musculus cytochrome P450, family 2, subfamily b, polypeptide 10 (Cyp2b10), mRNA [NM_009999]	Cyp2b10	0.0006408	0.0934	190.37	78.08
A_55_P2183597	ref|Mus musculus TBC1 domain family, member 2 (Tbc1d2), mRNA [NM_198664]	Tbc1d2	0.0006518	0.0942	176.29	68.43
A_55_P2104917	ref|Mus musculus nephronophthisis 1 (juvenile) homolog (human) (Nphp1), transcript variant 3, mRNA [NM_001291013]	Nphp1	0.0006587	0.0944	3.08	8.42
A_66_P135106	ref|Mus musculus solute carrier organic anion transporter family, member 3a1 (Slco3a1), transcript variant 2, mRNA [NM_001038643]	Slco3a1	0.0006729	0.0956	82.41	39.94
A_51_P498631	ref|Mus musculus deafness, autosomal dominant 5 (human) (Dfna5), mRNA [NM_018769]	Dfna5	0.000688	0.0958	322.8	115.09
A_51_P217697	ref|Mus musculus RIKEN cDNA 1700019L03 gene (1700019L03Rik), mRNA [NM_025619]	1700019L03Rik	0.0006903	0.0958	3.51	9.4
A_52_P700056	ref|Mus musculus WAP four-disulfide core domain 17 (Wfdc17), mRNA [NM_001081957]	Wfdc17	0.0006909	0.0958	6962.74	1920.78
A_55_P2028798	ref|Mus musculus NAD(P)H dehydrogenase, quinone 2 (Nqo2), transcript variant 1, mRNA [NM_020282]	Nqo2	0.000702	0.0965	197.55	89.41
A_51_P254646	ref|Mus musculus Jun dimerization protein 2 (Jdp2), transcript variant 1, mRNA [NM_030887]	Jdp2	0.0007173	0.0967	82.87	39.65
A_55_P1961965	ref|Mus musculus pleiomorphic adenoma gene-like 1 (Plagl1), mRNA [NM_009538]	Plagl1	0.0007288	0.0967	22.09	47.98
A_51_P208240	ref|Mus musculus tumor necrosis factor (ligand) superfamily, member 14 (Tnfsf14), mRNA [NM_019418]	Tnfsf14	0.0007318	0.0967	502.41	213.9
A_55_P2083649	ref|Mus musculus aminolevulinic acid synthase 1 (Alas1), transcript variant 1, mRNA [NM_001291835]	Alas1	0.0007415	0.0967	793	225.73
A_55_P2181665	ref|PREDICTED: Mus musculus predicted gene 4129 (Gm4129), transcript variant X2, ncRNA [XR_888113]	Gm4129	0.0007496	0.0967	179.11	413.45
A_55_P2081966	ref|Mus musculus solute carrier family 22 (organic anion transporter), member 20 (Slc22a20), mRNA [NM_198650]	Slc22a20	0.0007586	0.0967	31.25	11.92
A_55_P2158121	ref|Mus musculus sclerostin domain containing 1 (Sostdc1), mRNA [NM_025312]	Sostdc1	0.0007633	0.0967	67.51	239.14
A_55_P2051313	ref|Mus musculus glutathione S-transferase kappa 1 (Gstk1), mRNA [NM_029555]	Gstk1	0.0007679	0.0967	195.92	77.67
A_52_P374897	ref|Mus musculus arginase type II (Arg2), mRNA [NM_009705]	Arg2	0.0007721	0.0967	101.7	42.13
A_51_P383399	ref|Mus musculus aldehyde dehydrogenase family 1, subfamily A7 (Aldh1a7), mRNA [NM_011921]	Aldh1a7	0.0007767	0.0967	62.28	7.27
A_51_P409429	ref|Mus musculus alanyl-tRNA synthetase (Aars), mRNA [NM_146217]	Aars	0.0007826	0.0967	349.15	177.87
A_51_P353386	ref|Mus musculus RIKEN cDNA 2410015M20 gene (2410015M20Rik), mRNA [NM_153152]	2410015M20Rik	0.0007966	0.0967	536.55	306.04
A_55_P2060429	ref|Mus musculus signal peptide, CUB domain, EGF-like 2 (Scube2), mRNA [NM_020052]	Scube2	0.0007968	0.0967	40.98	99.18
A_55_P1997997	ref|Mus musculus killer cell lectin-like receptor subfamily A, member 23 (Klra23), mRNA [NM_024470]	Klra23	0.0007979	0.0967	112.69	46.09
A_52_P456134	ref|Mus musculus diacylglycerol O-acyltransferase 1 (Dgat1), mRNA [NM_010046]	Dgat1	0.0008067	0.0967	111.72	36.23
A_51_P473940	ref|Mus musculus solute carrier family 22 (organic anion/cation transporter), member 15 (Slc22a15), mRNA [NM_001039371]	Slc22a15	0.000807	0.0967	28.49	15.2
A_55_P1998471	ref|Mus musculus S100 calcium binding protein A9 (calgranulin B) (S100a9), transcript variant 1, mRNA [NM_001281852]	S100a9	0.0008092	0.0967	132744	43827.1
A_55_P2051701	ref|Mus musculus pre B cell leukemia homeobox 1 (Pbx1), transcript variant a, mRNA [NM_183355]	Pbx1	0.0008103	0.0967	50.68	18.34
A_55_P2115623	ref|Mus musculus predicted gene 17026 (Gm17026), long non-coding RNA [NR_105055]	Gm17026	0.0008122	0.0967	4.21	10.59
A_55_P2088425	ref|Mus musculus transcobalamin 2 (Tcn2), transcript variant 1, mRNA [NM_015749]	Tcn2	0.0008243	0.0975	1269.79	599.57
A_66_P120425	Unknown	ENSMUST00000122209	0.0008309	0.0976	5.41	13.97
A_52_P422494	ref|Mus musculus CD300 antigen like family member F (Cd300lf), transcript variant 2, mRNA [NM_145634]	Cd300lf	0.0008403	0.098	774.24	325.04
A_55_P2104716	ref|Mus musculus RIKEN cDNA D830030K20 gene (D830030K20Rik), mRNA [NM_177135]	D830030K20Rik	0.000861	0.0997	3.47	10.82
A_55_P2034033	ref|Mus musculus interleukin 12 receptor, beta 1 (Il12rb1), mRNA [NM_008353]	Il12rb1	0.0008876	0.1	209.37	104.28
A_66_P124114	ref|Mus musculus a disintegrin-like and metallopeptidase (reprolysin type) with thrombospondin type 1 motif, 17 (Adamts17), mRNA [NM_001033877]	Adamts17	0.0008895	0.101	22.65	75.09
A_51_P246166	ref|Mus musculus WAP four-disulfide core domain 18 (Wfdc18), mRNA [NM_007969]	Wfdc18	0.0008907	0.101	82.07	21.75
A_55_P2074924	ref|Mus musculus protein phosphatase 1, regulatory (inhibitor) subunit 13 like (Ppp1r13l), mRNA [NM_001010836]	Ppp1r13l	0.0009037	0.102	9.01	3.53
A_55_P2183032	gb|Mus musculus adult male kidney cDNA, RIKEN full-length enriched library, clone:0610023I12 product:RIKEN cDNA 2210018M03 gene, full insert sequence. [AK018745]	Zfp787	0.0009091	0.102	163.2	86.7
A_55_P2011425	ref|Mus musculus ATPase, class V, type 10B (Atp10b), mRNA [NM_176999]	Atp10b	0.0009229	0.102	7.54	26.03
A_55_P2184180	ref|Mus musculus NADH dehydrogenase (ubiquinone) flavoprotein 3 (Ndufv3), transcript variant 1, mRNA [NM_030087]	Ndufv3	0.0009242	0.102	2884.18	1651.78
A_55_P2033650	ref|Mus musculus carnitine palmitoyltransferase 2 (Cpt2), mRNA [NM_009949]	Cpt2	0.0009257	0.102	210.83	99.42

## Sheet: Additional File 2B
Gene Ontology analysis using DAVID of 155 baseline differential expressing genes
Enrichment score is based on EASE scores of GO terms.
Higher the enrichment more signaificant is the P-value
EASE Score, a modified Fisher Exact P-Value
When members of two independent groups can fall into one of two mutually exclusive categories, Fisher Exact test is used to determine whether the proportions of those falling into each category differs by group. In DAVID annotation system, Fisher Exact is adopted to measure the gene-enrichment in annotation terms.
A Hypothetical Example:
In human genome background (30,000 gene total), 40 genes are involved in p53 signaling pathway. A given gene list has found that 3 out of 300 belong to p53 signaling pathway. Then we ask the question if 3/300 is more than random chance comparing to the human background of 40/30000.
A 2x2 contingency table is built on above numbers:
	User Genes	Genome
In Pathway	2018-03-01	40
Not In Pathway	297	29960
Fisher Exact P-Value = 0.008 (using 3 instead of 3-1). Since P-Value <= 0.01, this user gene list is specifically associated (enriched) in p53 signaling pathway than random chance
However, EASE Score is more conservative to examine the situation. EASE Score = 0.06 (using 3-1 instead of 3). Since P-Value > 0.01, this user gene list is specifically associated (enriched) in p53 signaling pathway no more than random chance
Reference-
* Hosack DA, Dennis G; Sherman BT, Lane HC, Lempicki RA. Identifying biological themes within lists of genes with EASE. Genome Biology 2003 4(10): R70

## Sheet: Additional File 2C
IPA network analysis of 155 genes
Top 10 significant pathways(based on P-values) associated with the 155 genes are represented here
