# Supplementary material for: Impact of inflammatory signaling on radiation biodosimetry: mouse model of inflammatory bowel disease
Source: BMC Genomics. 2019 May 2;20:329. doi: 10.1186/s12864-019-5689-y (PMC6498469; doi:10.1186/s12864-019-5689-y)
Supplement: Supplementary file 4 — BRB-array tools output of differentially expressed genes after radiation exposure in the two genotypes. Results of each genotype are in a separate tab. (XLSX 708 kb) [file 12864_2019_5689_MOESM4_ESM.xlsx]

## Sheet: Il10KO  mice
Additional File 2: Gene expression response to radiation
2158 differentially expressed features representing 1962 genes (p<0.001; FDR <10%) after radiation exposure in Il10-/- mice
UniqueID	Name	Symbol	Parametric p-value	FDR	Geom mean of intensities in control IL10-/-	Geom mean of intensities in irradiated IL10-/-	Fold-change
A_55_P2131979	ref|Mus musculus membrane-associated ring finger (C3HC4) 1 (March1), transcript variant 4, mRNA [NM_001293784]	43160	5.6e-06	0.000357	2649.94	7907.44	2.98401
A_51_P121031	ref|Mus musculus membrane-associated ring finger (C3HC4) 1 (March1), transcript variant 3, mRNA [NM_175188]	43160	0.0006335	0.00571	314.36	165.66	0.526975
A_51_P405668	ref|Mus musculus membrane-associated ring finger (C3HC4) 5 (March5), transcript variant 1, mRNA [NM_027314]	43164	3.5e-06	0.000273	1292.73	260.81	0.201751
A_55_P2067842	ref|Mus musculus membrane-associated ring finger (C3HC4) 5 (March5), transcript variant 2, mRNA [NM_001164336]	43164	1.95e-05	0.000729	2248.12	562.47	0.250196
A_55_P2072110	ref|Mus musculus septin 3 (Sept3), mRNA [NM_011889]	43346	5.11e-05	0.00119	2128.39	981.11	0.460963
A_52_P297457	ref|Mus musculus RIKEN cDNA 0610030E20 gene (0610030E20Rik), mRNA [NM_026696]	0610030E20Rik	0.0008883	0.0072	150.29	96.49	0.642025
A_51_P252677	ref|Mus musculus RIKEN cDNA 1110007C09 gene (1110007C09Rik), mRNA [NM_026738]	1110007C09Rik	0.0003693	0.00397	2583.03	5675.41	2.19719
A_55_P2197638	ref|Mus musculus RIKEN cDNA 1110046J04 gene (1110046J04Rik), long non-coding RNA [NR_040707]	1110046J04Rik	0.0009511	0.00756	61.79	184.24	2.98171
A_55_P2318934	gb|Mus musculus adult male lung cDNA, RIKEN full-length enriched library, clone:1200007C13 product:hypothetical Prenyl group binding site (CAAX box) containing protein, full insert sequence. [AK004627]	1200007C13Rik	3.17e-05	0.000924	22.32	98.42	4.4095
A_51_P407999	ref|Mus musculus RIKEN cDNA 1500011B03 gene (1500011B03Rik), transcript variant 1, long non-coding RNA [NR_027817]	1500011B03Rik	0.0005375	0.0051	111.32	201.07	1.80623
A_55_P2241204	ref|Mus musculus RIKEN cDNA 1500015A07 gene (1500015A07Rik), long non-coding RNA [NR_029432]	1500015A07Rik	3.31e-05	0.00095	45.94	22.99	0.500435
A_52_P574945	ref|Mus musculus RIKEN cDNA 1500026H17 gene (1500026H17Rik), long non-coding RNA [NR_130956]	1500026H17Rik	0.0003669	0.00396	191.55	501.33	2.61723
A_55_P2073642	ref|Mus musculus RIKEN cDNA 1600014C10 gene (1600014C10Rik), transcript variant 1, mRNA [NM_001085385]	1600014C10Rik	0.0005806	0.00535	41.01	91.46	2.23019
A_52_P418515	ref|Mus musculus RIKEN cDNA 1700007G11 gene (1700007G11Rik), mRNA [NM_001024614]	1700007G11Rik	0.0002602	0.00316	2.91	9.46	3.25086
A_55_P2022805	ref|Mus musculus RIKEN cDNA 1700021K19 gene (1700021K19Rik), transcript variant 1, mRNA [NM_001200038]	1700021K19Rik	1.36e-05	0.000587	622.83	252.7	0.405729
A_51_P240723	ref|Mus musculus RIKEN cDNA 1700022A21 gene (1700022A21Rik), non-coding RNA [NR_003953]	1700022A21Rik	0.0004026	0.0042	59.6	153.47	2.575
A_55_P1979998	ref|Mus musculus RIKEN cDNA 1700026L06 gene (1700026L06Rik), mRNA [NM_027283]	1700026L06Rik	0.0003967	0.00416	63.52	143.28	2.25567
A_55_P2076782	ref|Mus musculus RIKEN cDNA 1700028P14 gene (1700028P14Rik), mRNA [NM_026188]	1700028P14Rik	8.21e-05	0.00157	2.98	8.82	2.95973
A_55_P2086387	ref|Mus musculus RIKEN cDNA 1700030K09 gene (1700030K09Rik), mRNA [NM_028170]	1700030K09Rik	0.0005845	0.00538	35.45	17.99	0.507475
A_55_P2173457	ref|Mus musculus RIKEN cDNA 1700097N02 gene (1700097N02Rik), long non-coding RNA [NR_045287]	1700097N02Rik	2.86e-05	0.000878	394.36	171.01	0.433639
A_55_P2067463	ref|Mus musculus RIKEN cDNA 1700110I01 gene (1700110I01Rik), long non-coding RNA [NR_038059]	1700110I01Rik	7.15e-05	0.00144	423.45	216.31	0.510828
A_52_P308413	ref|Mus musculus RIKEN cDNA 1810011H11 gene (1810011H11Rik), mRNA [NM_001163616]	1810011H11Rik	0.000267	0.00321	63	112.82	1.79079
A_51_P112308	ref|Mus musculus RIKEN cDNA 1810011O10 gene (1810011O10Rik), mRNA [NM_026931]	1810011O10Rik	0.0006687	0.00592	14.09	41.72	2.96097
A_52_P198727	ref|Mus musculus RIKEN cDNA 1810043G02 gene (1810043G02Rik), mRNA [NM_026431]	1810043G02Rik	5.55e-05	0.00126	27.24	64.91	2.38289
A_55_P1982986	ref|Mus musculus RIKEN cDNA 1810043G02 gene (1810043G02Rik), mRNA [NM_026431]	1810043G02Rik	0.0001361	0.00208	17.7	37.46	2.11638
A_55_P2042655	ref|Mus musculus RIKEN cDNA 2210013O21 gene (2210013O21Rik), mRNA [NM_027327]	2210013O21Rik	0.0003874	0.0041	673.1	1779.69	2.64402
A_55_P2292737	ref|Mus musculus RIKEN cDNA 2310002F09 gene (2310002F09Rik), long non-coding RNA [NR_077063]	2310002F09Rik	0.0005184	0.00499	812.56	482.01	0.593199
A_66_P101427	gb|Mus musculus adult male tongue cDNA, RIKEN full-length enriched library, clone:2310026L22 product:unclassifiable, full insert sequence. [AK009512]	2310026L22Rik	2.71e-05	0.000861	17.43	69.33	3.97762
A_55_P2212161	gb|Mus musculus adult male tongue cDNA, RIKEN full-length enriched library, clone:2310034O05 product:unclassifiable, full insert sequence. [AK009622]	2310034O05Rik	0.0002155	0.0028	44.11	167.16	3.78962
A_52_P180565	ref|Mus musculus RIKEN cDNA 2310061I04 gene (2310061I04Rik), mRNA [NM_001033630]	2310061I04Rik	3.3e-06	0.000271	373.06	158.13	0.423873
A_55_P2042783	ref|Mus musculus RIKEN cDNA 2310075C17 gene (2310075C17Rik), long non-coding RNA [NR_131053]	2310075C17Rik	0.0002323	0.00293	36.26	130.35	3.59487
A_66_P111430	ref|Mus musculus RIKEN cDNA 2410006H16 gene (2410006H16Rik), long non-coding RNA [NR_030738]	2410006H16Rik	0.0005095	0.00493	795.39	472.49	0.594036
A_55_P2212006	gb|Mus musculus ES cells cDNA, RIKEN full-length enriched library, clone:2410087M07 product:unclassifiable, full insert sequence. [AK010742]	2410087M07Rik	0.0008389	0.00692	40.54	99.65	2.45807
A_52_P445622	ref|Mus musculus RIKEN cDNA 2610002M06 gene (2610002M06Rik), mRNA [NM_025921]	2610002M06Rik	0.0003746	0.004	90.53	28.84	0.318568
A_55_P2354531	gb|Mus musculus 10 days embryo whole body cDNA, RIKEN full-length enriched library, clone:2610029K11 product:unclassifiable, full insert sequence. [AK011616]	2610029K11Rik	8.4e-05	0.00157	41.43	89.16	2.15206
A_55_P2082418	ref|Mus musculus RIKEN cDNA 2610206C17 gene (2610206C17Rik), long non-coding RNA [NR_038175]	2610206C17Rik	0.0004483	0.00454	18.3	8	0.437158
A_55_P2029420	ref|Mus musculus RIKEN cDNA 2610318N02 gene (2610318N02Rik), mRNA [NM_183287]	2610318N02Rik	0.0008705	0.00707	66.11	22.29	0.337165
A_51_P225832	ref|Mus musculus RIKEN cDNA 2700097O09 gene (2700097O09Rik), transcript variant 1, mRNA [NM_028314]	2700097O09Rik	1.2e-06	0.000145	566.02	89.32	0.157804
A_55_P2199694	gb|H3144C07-3 NIA Mouse 15K cDNA Clone Set Mus musculus cDNA clone H3144C07 3', mRNA sequence [BG075185]	2810002D19Rik	3.4e-06	0.000272	16.15	57.86	3.58266
A_55_P2294692	gb|DAY35_02_A02.x1 FH DAY35 Mus musculus cDNA clone DAY35_02_A02, mRNA sequence [DV050960]	2810030D12Rik	0.0001641	0.00235	20.71	61.98	2.99276
A_55_P2010048	ref|PREDICTED: Mus musculus RIKEN cDNA 2810416G20 gene (2810416G20Rik), mRNA [XM_011249729]	2810416G20Rik	5.8e-06	0.000361	176.39	571.75	3.2414
A_55_P2044547	ref|PREDICTED: Mus musculus RIKEN cDNA 2810416G20 gene (2810416G20Rik), mRNA [XM_011249729]	2810416G20Rik	1.44e-05	0.000603	325.54	881.99	2.70931
A_55_P2395732	gb|NEONATAL_25_H23.x1 FH NEONATAL Mus musculus cDNA clone NEONATAL_25_H23 similar to Protein phosphatase 1 regulatory subunit 10, mRNA sequence [DV065341]	2810427A07Rik	0.0003069	0.00352	10.33	20.69	2.0029
A_51_P286995	ref|Mus musculus RIKEN cDNA 3110001I22 gene (3110001I22Rik), mRNA [NM_025653]	3110001I22Rik	0.0008141	0.00677	12.22	5.77	0.472177
A_66_P124445	ref|Mus musculus RIKEN cDNA 3110002H16 gene (3110002H16Rik), mRNA [NM_029623]	3110002H16Rik	6.4e-06	0.000378	180.72	32.26	0.178508
A_55_P2361647	ref|Mus musculus RIKEN cDNA 4831440E17 gene (4831440E17Rik), long non-coding RNA [NR_030700]	4831440E17Rik	3.28e-05	0.000943	113.09	281.08	2.48545
A_51_P311362	ref|Mus musculus RIKEN cDNA 4930449E01 gene (4930449E01Rik), long non-coding RNA [NR_045921]	4930449E01Rik	0.0002463	0.00305	419.35	123	0.293311
A_51_P276479	ref|Mus musculus RIKEN cDNA 4930486L24 gene (4930486L24Rik), mRNA [NM_178098]	4930486L24Rik	3.9e-06	0.000289	83.82	375.94	4.48509
A_55_P2294134	gb|AGENCOURT_11351036 NIH_MGC_164 Mus musculus cDNA clone IMAGE:30241174 5', mRNA sequence [CB558021]	4930557K07Rik	0.0004571	0.00459	78.81	26.56	0.337013
A_55_P2233368	gb|Mus musculus adult male testis cDNA, RIKEN full-length enriched library, clone:4930572J10 product:unclassifiable, full insert sequence. [AK016280]	4930572J10Rik	0.0001591	0.0023	10.23	28.1	2.74682
A_55_P1957209	ref|Mus musculus RIKEN cDNA 4932443I19 gene (4932443I19Rik), mRNA [NM_001101519]	4932443I19Rik	5.52e-05	0.00125	34.18	113.79	3.32914
A_55_P2393734	gb|Mus musculus adult male testis cDNA, RIKEN full-length enriched library, clone:4933421H12 product:unclassifiable, full insert sequence. [AK016863]	4933421H12Rik	1.53e-05	0.00062	580.09	2296.67	3.95916
A_55_P2089070	gb|Mus musculus adult male testis cDNA, RIKEN full-length enriched library, clone:4933431K14 product:unclassifiable, full insert sequence. [AK017009]	4933431K14Rik	0.0002278	0.00292	53.91	23.24	0.431089
A_55_P2303868	ref|PREDICTED: Mus musculus RIKEN cDNA 5033421B08 gene (5033421B08Rik), transcript variant X3, ncRNA [XR_872469]	5033421B08Rik	0.0001146	0.00189	11.31	33.9	2.99735
A_55_P2398270	gb|Mus musculus 16 days neonate thymus cDNA, RIKEN full-length enriched library, clone:A130052I20 product:unclassifiable, full insert sequence. [AK037820]	5033423O07Rik	9.6e-06	0.000476	20.7	6.89	0.33285
A_55_P2082989	ref|Mus musculus RIKEN cDNA 5430435G22 gene (5430435G22Rik), mRNA [NM_145509]	5430435G22Rik	5.8e-06	0.000361	47.32	126.64	2.67625
A_55_P2324425	ref|PREDICTED: Mus musculus RIKEN cDNA 5830403F22 gene (5830403F22Rik), transcript variant X2, ncRNA [XR_870010]	5830403F22Rik	0.0007411	0.00635	23.22	8.4	0.361757
A_55_P2293434	gb|Mus musculus adult male thymus cDNA, RIKEN full-length enriched library, clone:5830419E12 product:hypothetical protein, full insert sequence. [AK134048]	5830419E12Rik	0.0001009	0.00175	87.8	39.34	0.448064
A_55_P2206605	ref|Mus musculus RIKEN cDNA 5830444B04 gene (5830444B04Rik), transcript variant 1, long non-coding RNA [NR_102283]	5830444B04Rik	0.0002063	0.00272	35.74	16.22	0.453833
A_52_P220163	ref|Mus musculus RIKEN cDNA 5830454E08 gene (5830454E08Rik), long non-coding RNA [NR_073359]	5830454E08Rik	0.0001447	0.00217	38.94	18.28	0.46944
A_55_P1956457	ref|Mus musculus RIKEN cDNA 6030458C11 gene (6030458C11Rik), transcript variant 2, mRNA [NM_029998]	6030458C11Rik	0.0003976	0.00416	87.78	36.11	0.411369
A_51_P244531	gb|Mus musculus cDNA, RIKEN full-length enriched library, clone:M5C1016E23 product:hypothetical Proline-rich region profile/Alanine-rich region profile containing protein, full insert sequence. [AK147342]	6330403L08Rik	0.0001489	0.0022	43.94	116.71	2.65612
A_51_P117165	ref|Mus musculus RIKEN cDNA 6330409D20 gene (6330409D20Rik), mRNA [NM_027529]	6330409D20Rik	9.3e-06	0.000475	41.19	153.81	3.73416
A_55_P2149363	ref|Mus musculus RIKEN cDNA 6430548M08 gene (6430548M08Rik), transcript variant 1, mRNA [NM_172286]	6430548M08Rik	3.76e-05	0.00103	289.31	965.87	3.33853
A_55_P2383897	ref|PREDICTED: Mus musculus RIKEN cDNA 8030453O22 gene (8030453O22Rik), transcript variant X1, misc_RNA [XR_868998]	8030453O22Rik	0.0006477	0.0058	10.41	24.16	2.32085
A_52_P116628	ref|Mus musculus RIKEN cDNA 8430419L09 gene (8430419L09Rik), mRNA [NM_028982]	8430419L09Rik	5.56e-05	0.00126	75.56	25.1	0.332186
A_55_P1975947	ref|Mus musculus RIKEN cDNA 8430419L09 gene (8430419L09Rik), mRNA [NM_028982]	8430419L09Rik	0.0004411	0.00449	194.11	122.62	0.631704
A_55_P2351779	gb|Mus musculus 3 days neonate thymus cDNA, RIKEN full-length enriched library, clone:A630091P21 product:hypothetical protein, full insert sequence. [AK042442]	9030203C11Rik	0.0008556	0.00701	23.16	9.78	0.42228
A_55_P2031999	ref|Mus musculus RIKEN cDNA 9030617O03 gene (9030617O03Rik), mRNA [NM_145448]	9030617O03Rik	1.99e-05	0.000741	89.41	288.41	3.2257
A_55_P2136121	ref|Mus musculus RIKEN cDNA 9030617O03 gene (9030617O03Rik), mRNA [NM_145448]	9030617O03Rik	0.0002805	0.0033	9.75	26.16	2.68308
A_55_P2084547	ref|Mus musculus RIKEN cDNA 9130019O22 gene (9130019O22Rik), mRNA [NM_030226]	9130019O22Rik	0.0005989	0.00549	5.06	28.36	5.60474
A_55_P2402134	gb|Mus musculus adult male cecum cDNA, RIKEN full-length enriched library, clone:9130020K20 product:unclassifiable, full insert sequence. [AK078921]	9130020K20Rik	0.000139	0.00211	57.97	21.81	0.376229
A_55_P2410106	gb|Mus musculus adult male cecum cDNA, RIKEN full-length enriched library, clone:9130230N09 product:unclassifiable, full insert sequence. [AK020289]	9130230N09Rik	4.53e-05	0.00112	24.82	50.64	2.04029
A_52_P336958	ref|Mus musculus RIKEN cDNA 9430020K01 gene (9430020K01Rik), mRNA [NM_001081963]	9430020K01Rik	3.97e-05	0.00105	25.29	87.12	3.44484
A_55_P1952768	Unknown	A_55_P1952768	0.0004674	0.00466	9.11	38.7	4.24808
A_55_P1953377	Unknown	A_55_P1953377	4.77e-05	0.00115	767.49	302.49	0.394129
A_55_P1957353	Unknown	A_55_P1957353	0.0001344	0.00206	261.3	645.69	2.47107
A_55_P1962982	Unknown	A_55_P1962982	7.92e-05	0.00153	120.94	60.37	0.499173
A_55_P1974593	Unknown	A_55_P1974593	3.96e-05	0.00105	15650.4	8790.05	0.561651
A_55_P1980548	Unknown	A_55_P1980548	4.86e-05	0.00116	2751.66	5475.46	1.98988
A_55_P1981455	Unknown	A_55_P1981455	1.2e-06	0.000145	44.5	265.94	5.97618
A_55_P1985463	Unknown	A_55_P1985463	0.0008902	0.00721	12768.8	7194.73	0.563463
A_55_P1985945	Unknown	A_55_P1985945	7.8e-05	0.00152	3904.08	1718.83	0.440265
A_55_P1987746	Unknown	A_55_P1987746	0.0002873	0.00336	6405.65	3432.23	0.535813
A_55_P1987993	Unknown	A_55_P1987993	6.38e-05	0.00135	2803.82	1283.26	0.457683
A_55_P1993483	Unknown	A_55_P1993483	5.49e-05	0.00125	289.6	670.88	2.31657
A_55_P1996434	Unknown	A_55_P1996434	0.000133	0.00205	2.8	8.6	3.07143
A_55_P1996818	Unknown	A_55_P1996818	0.0005286	0.00505	5361.04	3117.4	0.581492
A_55_P2005972	Unknown	A_55_P2005972	0.0004133	0.00427	28.97	66.28	2.28788
A_55_P2011794	Unknown	A_55_P2011794	1.4e-06	0.000161	101.63	21.49	0.211453
A_55_P2014274	Unknown	A_55_P2014274	6.85e-05	0.00141	39.11	89.99	2.30095
A_55_P2015599	Unknown	A_55_P2015599	0.0005593	0.00523	1292.52	779.85	0.603356
A_55_P2016064	Unknown	A_55_P2016064	1.45e-05	0.000604	144.59	549.06	3.79736
A_55_P2020538	Unknown	A_55_P2020538	0.0005182	0.00499	119.76	195.73	1.63435
A_55_P2021125	Unknown	A_55_P2021125	0.0008442	0.00696	54.15	27.39	0.505817
A_55_P2030761	Unknown	A_55_P2030761	0.0001715	0.00242	714.33	381.05	0.533437
A_55_P2036629	Unknown	A_55_P2036629	0.0003335	0.00372	424.24	171.6	0.404488
A_55_P2040490	Unknown	A_55_P2040490	0.0001535	0.00225	92.74	341.33	3.6805
A_55_P2040559	Unknown	A_55_P2040559	3.91e-05	0.00104	24054.1	10932.2	0.454486
A_55_P2047200	Unknown	A_55_P2047200	1.9e-05	0.000719	122.97	595.7	4.84427
A_55_P2048655	Unknown	A_55_P2048655	0.0001519	0.00223	22359.5	9941.86	0.444637
A_55_P2052475	Unknown	A_55_P2052475	0.0005734	0.00532	15205.1	9569.91	0.629387
A_55_P2055732	Unknown	A_55_P2055732	0.0003387	0.00377	16.38	5.89	0.359585
A_55_P2061421	Unknown	A_55_P2061421	6.78e-05	0.0014	1322.42	688.82	0.520878
A_55_P2063146	Unknown	A_55_P2063146	0.0002659	0.00321	4552.81	1371.87	0.301324
A_55_P2065370	Unknown	A_55_P2065370	0.0003478	0.00383	4609.59	2460.68	0.533818
A_55_P2066017	Unknown	A_55_P2066017	0.0006526	0.00583	33.34	150.96	4.52789
A_55_P2069530	Unknown	A_55_P2069530	0.0001445	0.00216	927.87	2269.12	2.44551
A_55_P2073329	Unknown	A_55_P2073329	1.29e-05	0.000567	371.01	117.7	0.317242
A_55_P2080333	Unknown	A_55_P2080333	8.9e-05	0.00163	22.14	7.91	0.357272
A_55_P2083149	Unknown	A_55_P2083149	1.93e-05	0.000725	803.75	382.52	0.475919
A_55_P2087280	Unknown	A_55_P2087280	6.6e-06	0.000381	6801.14	29077.3	4.27536
A_55_P2087425	Unknown	A_55_P2087425	0.0001035	0.00178	25.26	4.48	0.177356
A_55_P2088495	Unknown	A_55_P2088495	0.0003626	0.00394	276.39	504.77	1.8263
A_55_P2089219	Unknown	A_55_P2089219	0.0001562	0.00227	5.02	52.62	10.4821
A_55_P2093231	Unknown	A_55_P2093231	0.0008652	0.00704	6.26	21.26	3.39617
A_55_P2093665	Unknown	A_55_P2093665	0.0003204	0.00362	153.96	291.65	1.89432
A_55_P2093770	Unknown	A_55_P2093770	0.0009844	0.00774	667.13	175.3	0.262767
A_55_P2098940	Unknown	A_55_P2098940	0.00021	0.00275	5.3	18.05	3.40566
A_55_P2100824	Unknown	A_55_P2100824	0.0003578	0.0039	3454.46	5941.72	1.72001
A_55_P2102181	Unknown	A_55_P2102181	7.27e-05	0.00145	12511.2	21900.5	1.75047
A_55_P2102182	Unknown	A_55_P2102182	8.47e-05	0.00158	302.05	525.59	1.74008
A_55_P2107577	Unknown	A_55_P2107577	6.54e-05	0.00137	47.92	18.69	0.390025
A_55_P2118255	Unknown	A_55_P2118255	0.0004503	0.00455	13.7	29.32	2.14015
A_55_P2123907	Unknown	A_55_P2123907	0.0006475	0.0058	73.45	10.23	0.139278
A_55_P2125823	Unknown	A_55_P2125823	0.0005308	0.00506	8104.41	4347.71	0.536462
A_55_P2129217	Unknown	A_55_P2129217	0.000898	0.00725	24029.2	13035.4	0.54248
A_55_P2138130	Unknown	A_55_P2138130	1.75e-05	0.000676	348.48	1026.07	2.94442
A_55_P2142116	Unknown	A_55_P2142116	3.78e-05	0.00103	2248.67	1028.35	0.457315
A_55_P2148708	Unknown	A_55_P2148708	4.35e-05	0.00109	51.36	134.91	2.62675
A_55_P2149580	Unknown	A_55_P2149580	0.0009269	0.00741	32.34	56.57	1.74923
A_55_P2154124	Unknown	A_55_P2154124	0.0001489	0.0022	9.14	22.69	2.48249
A_55_P2160381	Unknown	A_55_P2160381	2.6e-06	0.000239	1860.25	448.17	0.240919
A_55_P2176753	Unknown	A_55_P2176753	2.82e-05	0.000876	124.31	23.83	0.191698
A_55_P2176871	Unknown	A_55_P2176871	0.0002096	0.00275	8215.14	4555.47	0.554521
A_55_P2192397	gb|Mus musculus B6-derived CD11 +ve dendritic cells cDNA, RIKEN full-length enriched library, clone:F730115K06 product:hypothetical protein, full insert sequence. [AK171382]	A330023F24Rik	0.0009739	0.00768	9.53	32	3.35782
A_55_P2181251	ref|Mus musculus RIKEN cDNA A430105I19 gene (A430105I19Rik), mRNA [NM_001001982]	A430105I19Rik	3e-07	7.14e-05	32.39	98.23	3.03273
A_55_P2131820	ref|Mus musculus RIKEN cDNA A530006G24 gene (A530006G24Rik), long non-coding RNA [NR_046014]	A530006G24Rik	0.0003001	0.00347	321.16	184.77	0.575321
A_55_P2301941	gb|Mus musculus adult male aorta and vein cDNA, RIKEN full-length enriched library, clone:A530030E21 product:unclassifiable, full insert sequence. [AK079970]	A530030E21Rik	0.0004102	0.00425	14321.8	27612.7	1.92802
A_52_P497625	ref|Mus musculus RIKEN cDNA A630001G21 gene (A630001G21Rik), mRNA [NM_177055]	A630001G21Rik	1.4e-06	0.000161	113.97	40.17	0.352461
A_55_P2200319	gb|Mus musculus 3 days neonate thymus cDNA, RIKEN full-length enriched library, clone:A630014C17 product:unclassifiable, full insert sequence. [AK041482]	A630014C17Rik	0.0006675	0.00592	14.16	4.18	0.295198
A_55_P2305010	ref|PREDICTED: Mus musculus RIKEN cDNA A730089K16 gene (A730089K16Rik), misc_RNA [XR_888490]	A730089K16Rik	0.0002981	0.00346	363.72	1313.31	3.61077
A_66_P125862	ref|Mus musculus RIKEN cDNA A930005H10 gene (A930005H10Rik), transcript variant 2, long non-coding RNA [NR_015487]	A930005H10Rik	0.0001995	0.00266	150.59	273.07	1.81333
A_55_P2206461	gb|Mus musculus adult male bone cDNA, RIKEN full-length enriched library, clone:9830121P04 product:unclassifiable, full insert sequence. [AK162627]	A930006K02Rik	0.0008525	0.007	31.22	17.16	0.549648
A_55_P2295821	gb|Mus musculus adult retina cDNA, RIKEN full-length enriched library, clone:A930007D18 product:unclassifiable, full insert sequence. [AK020824]	A930007D18Rik	0.0004544	0.00457	13.24	7.25	0.547583
A_55_P1965919	gb|mq58f10.r1 Soares_thymus_2NbMT Mus musculus cDNA clone IMAGE:582955 5' similar to gb:M10062 Mouse IgE-binding factor mRNA, complete cds (MOUSE);. [AA142551]	AA142551	0.000615	0.00559	3.83	15.67	4.09138
A_55_P2277014	gb|vh78e12.r1 Knowles Solter mouse E6 5d whole embryo Mus musculus cDNA clone IMAGE:893134 3'. [AA522020]	AA522020	4.07e-05	0.00107	5397.59	13130.6	2.43268
A_51_P340829	ref|Mus musculus expressed sequence AA986860 (AA986860), mRNA [NM_177604]	AA986860	4.33e-05	0.00109	41.82	121.76	2.91153
A_52_P301374	ref|Mus musculus achalasia, adrenocortical insufficiency, alacrimia (Aaas), mRNA [NM_153416]	Aaas	2.17e-05	0.000766	81.59	194.3	2.38142
A_51_P268343	ref|Mus musculus alpha- and gamma-adaptin binding protein (Aagab), mRNA [NM_025857]	Aagab	0.0001904	0.00258	449.76	876.27	1.94831
A_66_P117058	gb|Mus musculus AASDH mRNA for 2-aminoadipic 6-semialdehyde dehydrogenase, complete cds. [AB095954]	Aasdh	0.0002796	0.0033	36.1	14.72	0.407756
A_55_P2020306	ref|Mus musculus aminoadipate-semialdehyde dehydrogenase (Aasdh), mRNA [NM_173765]	Aasdh	0.0007391	0.00635	63.27	27.98	0.442232
A_52_P633128	ref|Mus musculus aminoadipate-semialdehyde dehydrogenase-phosphopantetheinyl transferase (Aasdhppt), mRNA [NM_026276]	Aasdhppt	0.000624	0.00565	101.67	54.64	0.537425
A_51_P332822	ref|Mus musculus ATP-binding cassette, sub-family E (OABP), member 1 (Abce1), mRNA [NM_015751]	Abce1	0.0005379	0.0051	102.83	56.63	0.550715
A_51_P384113	ref|Mus musculus acyl-Coenzyme A dehydrogenase family, member 12 (Acad12), mRNA [NM_178799]	Acad12	0.0001294	0.00202	21.98	46.21	2.10237
A_55_P2161347	ref|Mus musculus amino carboxymuconate semialdehyde decarboxylase (Acmsd), mRNA [NM_001033041]	Acmsd	0.0001016	0.00176	238.24	43.99	0.184646
A_55_P2096043	ref|Mus musculus acyl-CoA thioesterase 11 (Acot11), mRNA [NM_025590]	Acot11	3.43e-05	0.000975	33.47	13.34	0.398566
A_55_P2038347	ref|Mus musculus acyl-CoA thioesterase 3 (Acot3), mRNA [NM_134246]	Acot3	0.0004868	0.00477	22.44	124.08	5.52941
A_55_P2151855	ref|Mus musculus acid phosphatase 1, soluble (Acp1), transcript variant 1, mRNA [NM_001110239]	Acp1	1.3e-06	0.000155	2309.17	395.92	0.171456
A_55_P2186615	ref|Mus musculus acid phosphatase 1, soluble (Acp1), transcript variant 1, mRNA [NM_001110239]	Acp1	1.8e-06	0.000189	616.02	118.45	0.192283
A_55_P2083401	ref|Mus musculus acid phosphatase 1, soluble (Acp1), transcript variant 1, mRNA [NM_001110239]	Acp1	2.5e-06	0.000232	716.94	151.18	0.210868
A_55_P2072391	ref|Mus musculus acid phosphatase 1, soluble (Acp1), transcript variant 1, mRNA [NM_001110239]	Acp1	1.39e-05	0.000595	63.95	9.4	0.14699
A_52_P30550	ref|Mus musculus acid phosphatase 2, lysosomal (Acp2), mRNA [NM_007387]	Acp2	0.00033	0.0037	17.24	32.66	1.89443
A_52_P496956	ref|Mus musculus acyl-CoA synthetase bubblegum family member 1 (Acsbg1), mRNA [NM_053178]	Acsbg1	0.0002909	0.00339	159.63	45.3	0.283781
A_51_P496432	ref|Mus musculus acyl-CoA synthetase long-chain family member 1 (Acsl1), transcript variant 2, mRNA [NM_007981]	Acsl1	8.9e-06	0.000464	4671.25	615.54	0.131772
A_51_P463452	ref|Mus musculus acyl-CoA synthetase long-chain family member 1 (Acsl1), transcript variant 2, mRNA [NM_007981]	Acsl1	0.0002011	0.00267	483.43	102.47	0.211965
A_55_P2055819	ref|Mus musculus a disintegrin and metallopeptidase domain 15 (metargidin) (Adam15), transcript variant 1, mRNA [NM_001037722]	Adam15	4.1e-06	0.000294	1283.84	3431.94	2.67318
A_55_P2083694	ref|Mus musculus a disintegrin and metallopeptidase domain 33 (Adam33), transcript variant 1, mRNA [NM_033615]	Adam33	0.0006737	0.00594	108.44	56.29	0.519089
A_51_P283968	ref|Mus musculus a disintegrin-like and metallopeptidase (reprolysin type) with thrombospondin type 1 motif, 18 (Adamts18), mRNA [NM_172466]	Adamts18	0.0005614	0.00524	13.89	3.38	0.243341
A_51_P227222	ref|Mus musculus a disintegrin-like and metallopeptidase (reprolysin type) with thrombospondin type 1 motif, 2 (Adamts2), transcript variant 1, mRNA [NM_175643]	Adamts2	3.28e-05	0.000943	10.01	39.4	3.93606
A_52_P586141	ref|Mus musculus adenylate cyclase 7 (Adcy7), transcript variant 3, mRNA [NM_001037724]	Adcy7	0.0006887	0.00604	517.74	315.43	0.609244
A_55_P2063376	ref|Mus musculus adducin 2 (beta) (Add2), transcript variant 4, mRNA [NM_001271859]	Add2	9.7e-06	0.000478	199.89	19.75	0.0988043
A_55_P2144386	ref|Mus musculus adhesion G protein-coupled receptor E1 (Adgre1), mRNA [NM_010130]	Adgre1	8.6e-05	0.0016	390.17	1365.05	3.4986
A_55_P2018934	ref|Mus musculus adhesion G protein-coupled receptor E1 (Adgre1), mRNA [NM_010130]	Adgre1	0.000173	0.00242	268.65	901.25	3.35474
A_51_P266143	ref|Mus musculus ADP-dependent glucokinase (Adpgk), mRNA [NM_028121]	Adpgk	0.000959	0.0076	109.51	45.47	0.415213
A_55_P2100290	ref|Mus musculus adrenergic receptor, alpha 1b (Adra1b), transcript variant 3, mRNA [NM_001284381]	Adra1b	4.34e-05	0.00109	19.48	75.56	3.87885
A_55_P2035662	ref|Mus musculus AE binding protein 1 (Aebp1), transcript variant 1, mRNA [NM_001291857]	Aebp1	0.0001021	0.00176	71.25	322.39	4.52477
A_55_P2141860	ref|Mus musculus apoptosis enhancing nuclease (Aen), transcript variant 1, mRNA [NM_026531]	Aen	5e-07	9.83e-05	220.86	881.32	3.9904
A_55_P2145804	ref|Mus musculus apoptosis enhancing nuclease (Aen), transcript variant 1, mRNA [NM_026531]	Aen	7e-07	0.000117	234.28	938.59	4.00627
A_51_P483576	gb|Mus musculus immunoglobulin J-C lambda 3 cluster mRNA sequence. [AF138742]	AF138742	1e-07	3.32e-05	5024.34	398.12	0.0792383
A_55_P2239317	ref|Mus musculus actin filament associated protein 1-like 1 (Afap1l1), mRNA [NM_178928]	Afap1l1	0.0005458	0.00514	102.26	285.18	2.78877
A_51_P486121	ref|Mus musculus AF4/FMR2 family, member 3 (Aff3), mRNA [NM_001290814]	Aff3	2.8e-06	0.000245	38.81	3.39	0.0873486
A_51_P119544	ref|Mus musculus aspartylglucosaminidase (Aga), transcript variant 1, mRNA [NM_001005847]	Aga	0.0009098	0.00732	27.44	56.31	2.05211
A_55_P2009121	ref|Mus musculus agrin (Agrn), mRNA [NM_021604]	Agrn	2.1e-06	0.000206	57.69	213.28	3.697
A_52_P552550	ref|Mus musculus angiotensin II, type I receptor-associated protein (Agtrap), transcript variant 1, mRNA [NM_009642]	Agtrap	0.0005127	0.00495	89.21	228.32	2.55935
A_55_P2153621	ref|Mus musculus AHNAK nucleoprotein (desmoyokin) (Ahnak), transcript variant 4, mRNA [NM_001286518]	Ahnak	3.17e-05	0.000924	97.63	206.08	2.11083
A_52_P534583	ref|Mus musculus alpha hemoglobin stabilizing protein (Ahsp), mRNA [NM_133245]	Ahsp	2.27e-05	0.00078	13937.9	1583.38	0.113603
A_55_P2289040	gb|UI-M-FY0-cgr-m-18-0-UI.r1 NIH_BMAP_FY0 Mus musculus cDNA clone IMAGE:30363281 5', mRNA sequence [CF532098]	AI429363	2.09e-05	0.000757	21.54	70.8	3.28691
A_51_P325281	ref|Mus musculus expressed sequence AI607873 (AI607873), mRNA [NM_001204910]	AI607873	0.0001616	0.00233	9.11	21.56	2.36663
A_55_P2081105	ref|Mus musculus expressed sequence AI607873 (AI607873), mRNA [NM_001204910]	AI607873	0.0002767	0.00328	95.37	257.41	2.69907
A_55_P2078735	ref|Mus musculus expressed sequence AI662270 (AI662270), long non-coding RNA [NR_015519]	AI662270	0.0006929	0.00607	706.38	323.16	0.457487
A_51_P168203	ref|Mus musculus androgen-induced 1 (Aig1), mRNA [NM_025446]	Aig1	0.0005698	0.0053	37.66	157.8	4.19012
A_55_P2037294	gb|Mus musculus 13 days embryo liver cDNA, RIKEN full-length enriched library, clone:2510046G10 product:hypothetical protein, full insert sequence. [AK011106]	AK011106	0.0008662	0.00705	36.76	20.34	0.553319
A_55_P2255449	gb|Mus musculus adult male epididymis cDNA, RIKEN full-length enriched library, clone:9230106H08 product:unclassifiable, full insert sequence. [AK033778]	AK033778	0.0004053	0.00422	29.7	17.47	0.588215
A_55_P2347384	gb|Mus musculus 13 days embryo lung cDNA, RIKEN full-length enriched library, clone:D430040L24 product:unclassifiable, full insert sequence. [AK085126]	AK085126	0.0006391	0.00575	1335.42	3585.12	2.68464
A_55_P2279807	gb|Mus musculus 12 days embryo male wolffian duct includes surrounding region cDNA, RIKEN full-length enriched library, clone:6720427I07 product:unclassifiable, full insert sequence. [AK160312]	AK160312	0.0002749	0.00327	78.83	41.92	0.531777
A_55_P2110032	ref|Mus musculus A kinase (PRKA) anchor protein 7 (Akap7), mRNA [NM_018747]	Akap7	9e-07	0.000127	372.19	84.55	0.227169
A_55_P2174743	ref|Mus musculus A kinase (PRKA) anchor protein 7 (Akap7), mRNA [NM_018747]	Akap7	0.0002212	0.00286	659.85	1323.21	2.00532
A_51_P327295	ref|Mus musculus aldo-keto reductase family 1, member A1 (aldehyde reductase) (Akr1a1), mRNA [NM_021473]	Akr1a1	0.0006421	0.00577	1277.37	1923.66	1.50595
A_51_P486618	ref|Mus musculus aldo-keto reductase family 1, member B10 (aldose reductase) (Akr1b10), mRNA [NM_172398]	Akr1b10	7.81e-05	0.00152	201.67	386.76	1.91779
A_55_P2095196	ref|Mus musculus aldo-keto reductase family 1, member B10 (aldose reductase) (Akr1b10), mRNA [NM_172398]	Akr1b10	0.0001185	0.00191	163.17	302.8	1.85573
A_51_P128987	ref|Mus musculus aldo-keto reductase family 1, member B8 (Akr1b8), mRNA [NM_008012]	Akr1b8	5e-06	0.000329	38.7	94.16	2.43307
A_52_P58145	ref|Mus musculus aldehyde dehydrogenase family 1, subfamily A2 (Aldh1a2), mRNA [NM_009022]	Aldh1a2	7.5e-06	0.000412	42.17	151	3.58074
A_51_P252565	ref|Mus musculus arachidonate 15-lipoxygenase (Alox15), mRNA [NM_009660]	Alox15	0.000739	0.00635	387.03	1742.18	4.50141
A_55_P1962906	ref|Mus musculus ALS2 C-terminal like (Als2cl), transcript variant 1, mRNA [NM_001146060]	Als2cl	0.0001606	0.00232	138.47	50.47	0.364483
A_55_P2063785	ref|Mus musculus ankyrin 1, erythroid (Ank1), transcript variant 1, mRNA [NM_001110783]	Ank1	9.31e-05	0.00167	560.24	60.49	0.107972
A_51_P499530	ref|Mus musculus ankyrin repeat domain 10 (Ankrd10), transcript variant 1, mRNA [NM_133971]	Ankrd10	0.0008575	0.00701	98.19	56.43	0.574702
A_51_P406466	ref|Mus musculus ankyrin repeat domain 35 (Ankrd35), mRNA [NM_001081139]	Ankrd35	0.000696	0.00608	122.44	325.6	2.65926
A_52_P319438	ref|Mus musculus ankyrin repeat domain 37 (Ankrd37), mRNA [NM_001039562]	Ankrd37	4e-06	0.00029	90.2	36.81	0.408093
A_52_P29151	ref|Mus musculus ankyrin repeat domain 44 (Ankrd44), mRNA [NM_001081433]	Ankrd44	0.0004621	0.00463	295.03	174.69	0.592109
A_55_P2056325	ref|Mus musculus annexin A3 (Anxa3), mRNA [NM_013470]	Anxa3	3.07e-05	0.000911	75.65	215.92	2.8542
A_55_P2092859	ref|Mus musculus annexin A4 (Anxa4), mRNA [NM_013471]	Anxa4	2.21e-05	0.000772	93.52	231.12	2.47134
A_51_P207591	ref|Mus musculus annexin A8 (Anxa8), transcript variant 1, mRNA [NM_013473]	Anxa8	< 1e-07	3.32e-05	11.88	128.96	10.8552
A_55_P1965338	ref|Mus musculus annexin A8 (Anxa8), transcript variant 1, mRNA [NM_013473]	Anxa8	2.98e-05	0.0009	8.6	36.36	4.22791
A_55_P2044729	ref|Mus musculus amine oxidase, copper containing 2 (retina-specific) (Aoc2), mRNA [NM_178932]	Aoc2	0.0002283	0.00292	27.04	13.41	0.495932
A_55_P1993268	ref|Mus musculus adaptor protein complex AP-1, sigma 1 (Ap1s1), mRNA [NM_007457]	Ap1s1	6.91e-05	0.00142	953.2	1759.67	1.84607
A_55_P1992257	ref|Mus musculus adaptor protein complex AP-1, sigma 1 (Ap1s1), mRNA [NM_007457]	Ap1s1	7.27e-05	0.00145	1107.49	2006.42	1.81168
A_51_P435321	ref|Mus musculus adaptor-related protein complex 1, sigma 2 subunit (Ap1s2), transcript variant 1, mRNA [NM_026887]	Ap1s2	0.0001831	0.00251	40.6	77.45	1.90764
A_52_P488596	ref|Mus musculus adaptor-related protein complex 1, sigma 2 subunit (Ap1s2), transcript variant 1, mRNA [NM_026887]	Ap1s2	0.0006477	0.0058	45.22	83.5	1.84653
A_55_P2170210	ref|Mus musculus adaptor-related protein complex AP-1, sigma 3 (Ap1s3), mRNA [NM_183027]	Ap1s3	2.2e-05	0.000772	180.67	48.12	0.266342
A_52_P377576	gb|Mus musculus adaptor-related protein complex AP-1, sigma 3, mRNA (cDNA clone MGC:51390 IMAGE:3154405), complete cds. [BC054111]	Ap1s3	0.0001001	0.00174	52.63	10.39	0.197416
A_51_P363791	ref|Mus musculus adaptor-related protein complex 3, mu 1 subunit (Ap3m1), mRNA [NM_018829]	Ap3m1	0.0009714	0.00767	238.37	125.62	0.526996
A_55_P2088630	ref|Mus musculus adaptor-related protein complex 3, sigma 2 subunit (Ap3s2), mRNA [NM_009682]	Ap3s2	6.25e-05	0.00135	392.97	872.91	2.22131
A_51_P245090	ref|Mus musculus aquaporin 3 (Aqp3), mRNA [NM_016689]	Aqp3	5.56e-05	0.00126	121.63	18.38	0.151114
A_55_P1990121	ref|Mus musculus aquaporin 5 (Aqp5), mRNA [NM_009701]	Aqp5	0.0009682	0.00765	10.55	38.66	3.66445
A_55_P2021810	ref|Mus musculus activity regulated cytoskeletal-associated protein (Arc), transcript variant 1, mRNA [NM_018790]	Arc	0.0007146	0.00622	5.57	17.12	3.07361
A_55_P1958652	ref|Mus musculus ADP-ribosylation factor 2 (Arf2), transcript variant 1, mRNA [NM_007477]	Arf2	0.0001288	0.00201	298.35	565.72	1.89616
A_51_P359983	ref|Mus musculus Rho GTPase activating protein 17 (Arhgap17), transcript variant 1, mRNA [NM_144529]	Arhgap17	6.28e-05	0.00135	210.73	108.64	0.515541
A_55_P2080562	ref|Mus musculus Rho GTPase activating protein 26 (Arhgap26), mRNA [NM_175164]	Arhgap26	9e-07	0.000127	53.77	21.15	0.393342
A_65_P11853	ref|Mus musculus Rho GTPase activating protein 28 (Arhgap28), mRNA [NM_172964]	Arhgap28	0.0005078	0.00491	32.22	74.86	2.3234
A_51_P339822	ref|Mus musculus Rho GTPase activating protein 4 (Arhgap4), transcript variant 1, mRNA [NM_138630]	Arhgap4	0.000239	0.00299	729.16	363.72	0.498821
A_55_P2173438	ref|Mus musculus Rho GTPase activating protein 4 (Arhgap4), transcript variant 1, mRNA [NM_138630]	Arhgap4	0.00044	0.00448	241.25	136.13	0.564269
A_55_P2035087	ref|Mus musculus Rho guanine nucleotide exchange factor (GEF) 15 (Arhgef15), mRNA [NM_177566]	Arhgef15	0.0002421	0.00301	212.95	119.28	0.560131
A_51_P394735	ref|Mus musculus rho/rac guanine nucleotide exchange factor (GEF) 18 (Arhgef18), mRNA [NM_133962]	Arhgef18	8.13e-05	0.00156	276.59	139.52	0.504429
A_55_P2167769	ref|Mus musculus AT rich interactive domain 1A (SWI-like) (Arid1a), mRNA [NM_001080819]	Arid1a	0.0009951	0.0078	358.06	214.35	0.598643
A_51_P379976	ref|Mus musculus ADP-ribosylation factor-like 4A (Arl4a), transcript variant 2, mRNA [NM_001039515]	Arl4a	1.26e-05	0.000561	719.81	248.53	0.345272
A_55_P2097665	ref|Mus musculus ADP-ribosylation factor-like 4A (Arl4a), transcript variant 2, mRNA [NM_001039515]	Arl4a	0.0001426	0.00215	111.64	49.72	0.44536
A_52_P302463	ref|Mus musculus ADP-ribosylation factor-like 5A (Arl5a), mRNA [NM_182994]	Arl5a	5.38e-05	0.00123	42.58	95.04	2.23203
A_52_P203691	ref|Mus musculus ADP-ribosylation factor-like 5C (Arl5c), mRNA [NM_207231]	Arl5c	1.1e-06	0.000142	297.83	41.21	0.138368
A_55_P2059382	ref|Mus musculus ADP-ribosylation factor-like 6 (Arl6), mRNA [NM_019665]	Arl6	0.0008351	0.0069	4.93	8.64	1.75254
A_55_P2042993	ref|Mus musculus ADP-ribosylation factor-like 6 interacting protein 6 (Arl6ip6), mRNA [NM_022989]	Arl6ip6	3.55e-05	0.000991	1840.96	858.93	0.466566
A_55_P2011132	ref|Mus musculus armadillo repeat containing 10 (Armc10), mRNA [NM_026034]	Armc10	0.0002482	0.00307	203.22	116.68	0.574156
A_55_P2120469	ref|Mus musculus armadillo repeat containing 2 (Armc2), mRNA [NM_001034858]	Armc2	0.00041	0.00425	40.05	89.17	2.22647
A_55_P2011220	ref|Mus musculus armadillo repeat containing, X-linked 1 (Armcx1), transcript variant 1, mRNA [NM_001166377]	Armcx1	0.0002702	0.00322	11.83	30.22	2.55452
A_52_P114282	ref|Mus musculus armadillo repeat containing, X-linked 5 (Armcx5), mRNA [NM_001009575]	Armcx5	0.0002107	0.00276	47.56	20.37	0.428301
A_55_P2014319	ref|Mus musculus armadillo repeat containing, X-linked 6 (Armcx6), mRNA [NM_001007578]	Armcx6	2.43e-05	0.000814	39.09	188.74	4.82834
A_55_P2067226	ref|Mus musculus actin related protein 2/3 complex, subunit 5-like (Arpc5l), mRNA [NM_028809]	Arpc5l	0.0005491	0.00516	244.72	117.66	0.480794
A_51_P310649	ref|Mus musculus arylsulfatase A (Arsa), mRNA [NM_009713]	Arsa	0.0006892	0.00604	185.87	328.31	1.76634
A_66_P130416	ref|Mus musculus arylsulfatase B (Arsb), mRNA [NM_009712]	Arsb	0.0004927	0.00481	11.39	19.66	1.72608
A_55_P2033725	ref|Mus musculus achaete-scute complex homolog 2 (Drosophila) (Ascl2), mRNA [NM_008554]	Ascl2	0.0003483	0.00383	23.1	61.99	2.68355
A_55_P1959748	ref|Mus musculus asparagine synthetase (Asns), mRNA [NM_012055]	Asns	0.0001488	0.0022	507.49	70.67	0.139254
A_51_P259975	ref|Mus musculus aspartoacylase (Aspa), mRNA [NM_023113]	Aspa	7.74e-05	0.00151	24.36	175.64	7.21018
A_52_P625171	ref|Mus musculus aspartate-beta-hydroxylase (Asph), transcript variant 2, mRNA [NM_133723]	Asph	0.0001112	0.00187	35.67	102.44	2.87188
A_55_P1957598	ref|Mus musculus ATPase family, AAA domain containing 2B (Atad2b), mRNA [NM_001099628]	Atad2b	1.8e-05	0.000693	87.13	38.06	0.436819
A_52_P452689	ref|Mus musculus activating transcription factor 3 (Atf3), mRNA [NM_007498]	Atf3	7.44e-05	0.00147	46.15	117.67	2.54973
A_55_P2089804	ref|Mus musculus activating transcription factor 7 (Atf7), mRNA [NM_146065]	Atf7	0.0006384	0.00574	465.83	820.58	1.76154
A_66_P119999	ref|Mus musculus autophagy related 7 (Atg7), transcript variant 1, mRNA [NM_001253717]	Atg7	0.0002535	0.00311	293.84	531.59	1.80911
A_55_P2000107	ref|Mus musculus ATX1 (antioxidant protein 1) homolog 1 (yeast) (Atox1), mRNA [NM_009720]	Atox1	0.0005456	0.00514	15812.9	35485.3	2.24407
A_55_P1971938	ref|Mus musculus ATPase, Ca++ transporting, plasma membrane 2 (Atp2b2), transcript variant 1, mRNA [NM_009723]	Atp2b2	0.0001206	0.00193	21.86	97.91	4.47896
A_55_P2067682	ref|Mus musculus ATP synthase, H+ transporting, mitochondrial F0 complex, subunit G (Atp5l), mRNA [NM_013795]	Atp5l	4.25e-05	0.00108	3540.77	1395.91	0.394239
A_55_P2026669	ref|Mus musculus ATP synthase, H+ transporting, mitochondrial F0 complex, subunit G (Atp5l), mRNA [NM_013795]	Atp5l	7.22e-05	0.00145	7304.61	3354.54	0.459236
A_55_P2024021	ref|Mus musculus ATP synthase, H+ transporting, mitochondrial F0 complex, subunit G (Atp5l), mRNA [NM_013795]	Atp5l	0.0001507	0.00222	11277	5138.42	0.455654
A_55_P2000909	ref|Mus musculus ATP synthase, H+ transporting, mitochondrial F0 complex, subunit G (Atp5l), mRNA [NM_013795]	Atp5l	0.0001838	0.00252	16733.7	7570.84	0.45243
A_55_P2048656	ref|Mus musculus ATP synthase, H+ transporting, mitochondrial F0 complex, subunit G (Atp5l), mRNA [NM_013795]	Atp5l	0.0002012	0.00267	9904.57	4773.66	0.481965
A_55_P2002602	gb|Mus musculus ATP synthase, H+ transporting, mitochondrial F0 complex, subunit g, mRNA (cDNA clone MGC:106793 IMAGE:573475), complete cds. [BC094407]	Atp5l	0.000214	0.00279	19316	8940.89	0.462876
A_55_P2016139	ref|Mus musculus ATPase, H+ transporting, lysosomal accessory protein 1-like (Atp6ap1l), mRNA [NM_001145879]	Atp6ap1l	0.00026	0.00316	4.34	11.22	2.58525
A_52_P163766	ref|Mus musculus ATPase, H+ transporting, lysosomal V0 subunit A2 (Atp6v0a2), mRNA [NM_011596]	Atp6v0a2	0.0003669	0.00396	96.64	231.64	2.39694
A_51_P212038	ref|Mus musculus ATPase, H+ transporting, lysosomal V0 subunit E2 (Atp6v0e2), mRNA [NM_133764]	Atp6v0e2	0.0001401	0.00212	3.19	15.63	4.89969
A_55_P2075298	ref|Mus musculus ATPase, aminophospholipid transporter (APLT), class I, type 8A, member 1 (Atp8a1), transcript variant 1, mRNA [NM_001038999]	Atp8a1	0.0002564	0.00313	49	21.53	0.439388
A_52_P428125	ref|Mus musculus ataxia telangiectasia and Rad3 related (Atr), mRNA [NM_019864]	Atr	0.0008318	0.00688	80.24	33.57	0.41837
A_55_P2099890	ref|Mus musculus ataxin 7 (Atxn7), mRNA [NM_139227]	Atxn7	0.0002274	0.00292	726.17	389.01	0.535701
A_51_P372473	ref|Mus musculus AU RNA binding protein/enoyl-coenzyme A hydratase (Auh), mRNA [NM_016709]	Auh	0.0002214	0.00286	1145.83	442.59	0.386261
A_55_P2051414	ref|Mus musculus AXL receptor tyrosine kinase (Axl), transcript variant 1, mRNA [NM_009465]	Axl	1.8e-06	0.000189	29.01	115	3.96415
A_52_P24631	ref|Mus musculus antizyme inhibitor 1 (Azin1), transcript variant 2, mRNA [NM_018745]	Azin1	0.0002388	0.00299	721.52	200.45	0.277816
A_55_P2208682	gb|Mus musculus adult male corpus striatum cDNA, RIKEN full-length enriched library, clone:C030005I17 product:unclassifiable, full insert sequence. [AK081211]	B230334C09Rik	2.67e-05	0.00085	42.83	156.93	3.66402
A_51_P129012	ref|Mus musculus beta-2 microglobulin (B2m), mRNA [NM_009735]	B2m	0.000113	0.00188	16286.4	35937.8	2.20662
A_55_P2123491	ref|Mus musculus UDP-GlcNAc:betaGal beta-1,3-N-acetylglucosaminyltransferase 5 (B3gnt5), transcript variant 1, mRNA [NM_001159407]	B3gnt5	9e-07	0.000127	101.9	9.63	0.0945044
A_51_P170178	ref|Mus musculus UDP-GlcNAc:betaGal beta-1,3-N-acetylglucosaminyltransferase 8 (B3gnt8), transcript variant 1, mRNA [NM_146184]	B3gnt8	1.72e-05	0.000666	71.35	8.16	0.114366
A_51_P238383	ref|Mus musculus UDP-Gal:betaGlcNAc beta 1,4-galactosyltransferase, polypeptide 4 (B4galt4), transcript variant 2, mRNA [NM_019804]	B4galt4	0.0006252	0.00566	14.79	28.28	1.9121
A_55_P1958140	ref|Mus musculus B9 protein domain 1 (B9d1), mRNA [NM_013717]	B9d1	7.05e-05	0.00144	9.12	23.74	2.60307
A_55_P2157033	ref|Mus musculus beta-site APP-cleaving enzyme 2 (Bace2), mRNA [NM_019517]	Bace2	0.0001159	0.00189	7.31	39.79	5.44323
A_66_P114768	ref|Mus musculus BTB and CNC homology 2 (Bach2), mRNA [NM_001109661]	Bach2	3e-07	7.14e-05	75.56	7.22	0.0955532
A_51_P371174	ref|Mus musculus BCL2-associated athanogene 3 (Bag3), mRNA [NM_013863]	Bag3	2.07e-05	0.000754	154.45	451.39	2.92256
A_52_P277104	ref|Mus musculus B cell scaffold protein with ankyrin repeats 1 (Bank1), mRNA [NM_001033350]	Bank1	1.2e-06	0.000145	229.14	27.66	0.120712
A_55_P2142430	ref|Mus musculus B cell scaffold protein with ankyrin repeats 1 (Bank1), mRNA [NM_001033350]	Bank1	8.2e-06	0.000439	152.77	26.06	0.170583
A_51_P165182	ref|Mus musculus basic leucine zipper transcription factor, ATF-like 2 (Batf2), mRNA [NM_028967]	Batf2	3.7e-06	0.000281	33.84	118.23	3.49379
A_55_P2137406	ref|Mus musculus BCL2-associated X protein (Bax), mRNA [NM_007527]	Bax	1e-07	3.32e-05	548.77	2127.8	3.8774
A_55_P2082203	ref|Mus musculus bromodomain adjacent to zinc finger domain 1A (Baz1a), mRNA [NM_013815]	Baz1a	6.2e-05	0.00134	192.43	88.35	0.459128
A_55_P1996837	ref|Mus musculus bromodomain adjacent to zinc finger domain, 2B (Baz2b), mRNA [NM_001001182]	Baz2b	2.02e-05	0.000747	114.95	56.5	0.491518
A_55_P2409088	gb|Mus musculus 16 days neonate thymus cDNA, RIKEN full-length enriched library, clone:A130070O11 product:unclassifiable, full insert sequence. [AK138015]	BB163080	2.06e-05	0.000754	40.74	5.2	0.127639
A_55_P2159485	gb|BB237529 RIKEN full-length enriched, 3 days neonate thymus Mus musculus cDNA clone A630065H24 3'. [BB237529]	BB237529	0.0007706	0.00653	47.75	103.46	2.1667
A_55_P2184877	gb|BB312617 RIKEN full-length enriched, adult male corpora quadrigemina Mus musculus cDNA clone B230337B07 3'. [BB312617]	BB312617	0.0008545	0.00701	117.26	72.01	0.614105
A_51_P248122	ref|Mus musculus BCL2 binding component 3 (Bbc3), mRNA [NM_133234]	Bbc3	< 1e-07	< 1e-07	263.9	1019.01	3.86135
A_55_P2121491	ref|Mus musculus Bardet-Biedl syndrome 9 (human) (Bbs9), transcript variant 1, mRNA [NM_178415]	Bbs9	0.0009357	0.00747	104.45	65.56	0.627669
A_51_P215559	ref|Mus musculus cDNA sequence BC021614 (BC021614), mRNA [NM_144869]	BC021614	0.0002747	0.00327	113.77	27.84	0.244704
A_55_P2249055	gb|Mus musculus, clone IMAGE:3979169, mRNA. [BC023263]	BC023263	0.0009045	0.00729	54.67	31.67	0.579294
A_66_P122781	ref|Mus musculus cDNA sequence BC025920 (BC025920), non-coding RNA [NR_030677]	BC025920	0.0004697	0.00467	14.11	5.87	0.416017
A_52_P108089	ref|Mus musculus cDNA sequence BC030336 (BC030336), mRNA [NM_001164580]	BC030336	0.0008797	0.00714	238.58	523.08	2.19247
A_51_P107090	ref|Mus musculus cDNA sequence BC031181 (BC031181), mRNA [NM_001001181]	BC031181	0.0007856	0.00663	366.52	707.8	1.93114
A_55_P2037777	ref|PREDICTED: Mus musculus cDNA sequence BC040756 (BC040756), transcript variant X1, ncRNA [XR_876845]	BC040756	0.0002081	0.00274	55.29	100.22	1.81262
A_51_P173601	ref|Mus musculus basal cell adhesion molecule (Bcam), mRNA [NM_020486]	Bcam	3.1e-06	0.000259	18.37	80.92	4.40501
A_51_P520936	ref|Mus musculus breast cancer anti-estrogen resistance 3 (Bcar3), mRNA [NM_013867]	Bcar3	0.0004679	0.00466	99.53	19.18	0.192706
A_52_P180408	ref|Mus musculus breast carcinoma amplified sequence 2 (Bcas2), mRNA [NM_026602]	Bcas2	0.0006479	0.0058	681.34	297.77	0.437036
A_55_P1958275	ref|Mus musculus B cell CLL/lymphoma 11A (zinc finger protein) (Bcl11a), transcript variant 1, mRNA [NM_016707]	Bcl11a	< 1e-07	< 1e-07	228.33	9.03	0.039548
A_51_P171772	ref|Mus musculus B cell leukemia/lymphoma 11B (Bcl11b), transcript variant 2, mRNA [NM_021399]	Bcl11b	0.0001099	0.00185	117.38	62.48	0.532288
A_52_P925277	ref|Mus musculus B cell leukemia/lymphoma 11B (Bcl11b), transcript variant 1, mRNA [NM_001079883]	Bcl11b	0.0001325	0.00204	55.23	20.25	0.366649
A_55_P1974877	ref|Mus musculus BCL2-like 1 (Bcl2l1), transcript variant 1, mRNA [NM_001289716]	Bcl2l1	0.0003705	0.00397	54411.6	15327.5	0.281697
A_55_P2099232	ref|Mus musculus B double prime 1, subunit of RNA polymerase III transcription initiation factor IIIB (Bdp1), mRNA [NM_001081061]	Bdp1	0.000124	0.00196	60.61	31.82	0.524996
A_51_P111962	ref|Mus musculus brain expressed, associated with Nedd4, 1 (Bean1), transcript variant 1, mRNA [NM_001141922]	Bean1	3.34e-05	0.000954	51.74	193.71	3.74391
A_51_P158018	ref|Mus musculus BEN domain containing 5 (Bend5), transcript variant 1, mRNA [NM_026279]	Bend5	0.0004704	0.00467	50.8	9.05	0.17815
A_51_P298802	ref|Mus musculus beaded filament structural protein 2, phakinin (Bfsp2), mRNA [NM_001002896]	Bfsp2	4.24e-05	0.00108	112.51	25.52	0.226824
A_51_P476579	gb|602354740F1 NCI_CGAP_Mam1 Mus musculus cDNA clone IMAGE:4483064 5'. [BG242006]	BG242006	4.32e-05	0.00109	219.9	511.85	2.32765
A_55_P1975690	ref|Mus musculus bicaudal C homolog 1 (Drosophila) (Bicc1), mRNA [NM_031397]	Bicc1	1.39e-05	0.000595	12.39	58.88	4.75222
A_55_P2160331	ref|Mus musculus bicaudal D homolog 2 (Drosophila) (Bicd2), transcript variant 1, mRNA [NM_001039179]	Bicd2	0.0008957	0.00724	532.22	1374.81	2.58316
A_55_P2073308	ref|Mus musculus bridging integrator 1 (Bin1), transcript variant 1, mRNA [NM_009668]	Bin1	0.0002666	0.00321	3161.21	8775.95	2.77614
A_51_P254471	ref|Mus musculus baculoviral IAP repeat-containing 2 (Birc2), mRNA [NM_007465]	Birc2	0.0005569	0.00522	257.71	448.73	1.74122
A_55_P1980287	ref|Mus musculus baculoviral IAP repeat-containing 3 (Birc3), mRNA [NM_007464]	Birc3	0.0004379	0.00447	68.39	38.63	0.564849
A_55_P1983773	ref|Mus musculus baculoviral IAP repeat-containing 5 (Birc5), transcript variant 3, mRNA [NM_001012273]	Birc5	0.0007652	0.0065	275.06	116.02	0.421799
A_55_P1982568	ref|Mus musculus bladder cancer associated protein homolog (human) (Blcap), mRNA [NM_016916]	Blcap	0.0001878	0.00256	95.92	47.77	0.498019
A_55_P2002757	ref|Mus musculus B cell linker (Blnk), mRNA [NM_008528]	Blnk	8e-07	0.000122	1492.24	256.63	0.171976
A_55_P1991585	ref|Mus musculus biliverdin reductase B (flavin reductase (NADPH)) (Blvrb), transcript variant 1, mRNA [NM_144923]	Blvrb	1.24e-05	0.000553	8657.14	2366.74	0.273386
A_55_P2029106	ref|Mus musculus BCL2 modifying factor (Bmf), mRNA [NM_138313]	Bmf	3.49e-05	0.000979	109.33	40.36	0.369158
A_52_P278354	ref|Mus musculus bone morphogenetic protein 7 (Bmp7), mRNA [NM_007557]	Bmp7	3.15e-05	0.000924	76.48	188.39	2.46326
A_52_P466853	ref|Mus musculus brain expressed myelocytomatosis oncogene (Bmyc), mRNA [NM_023326]	Bmyc	0.0001402	0.00212	119.86	54.1	0.45136
A_55_P2073699	ref|Mus musculus BCL2/adenovirus E1B interacting protein 3-like (Bnip3l), mRNA [NM_009761]	Bnip3l	0.0001625	0.00234	22469.5	8707.03	0.387504
A_55_P2046943	ref|Mus musculus BCL2/adenovirus E1B interacting protein 3-like (Bnip3l), mRNA [NM_009761]	Bnip3l	0.0002531	0.0031	35533.5	12564.9	0.353608
A_55_P1961461	ref|Mus musculus BCL2/adenovirus E1B interacting protein 3-like (Bnip3l), mRNA [NM_009761]	Bnip3l	0.0006644	0.0059	50159.4	21466.1	0.427957
A_55_P1966583	ref|Mus musculus BPI fold containing family C (Bpifc), mRNA [NM_177772]	Bpifc	0.0004453	0.00452	531.31	292.81	0.55111
A_55_P2162269	ref|Mus musculus brain protein I3 (Bri3), transcript variant 1, mRNA [NM_018772]	Bri3	0.0007221	0.00626	522.28	843.85	1.6157
A_51_P227108	ref|Mus musculus Bri3 binding protein (Bri3bp), mRNA [NM_029752]	Bri3bp	0.0001632	0.00234	481.12	184.37	0.38321
A_55_P2025463	ref|Mus musculus bromodomain and PHD finger containing, 3 (Brpf3), mRNA [NM_001081315]	Brpf3	6.2e-06	0.000373	342.52	67.68	0.197594
A_51_P181538	ref|Mus musculus bromodomain and WD repeat domain containing 1 (Brwd1), transcript variant 1, mRNA [NM_145125]	Brwd1	0.0008293	0.00686	45.92	10.65	0.231925
A_51_P398467	ref|Mus musculus BSD domain containing 1 (Bsdc1), mRNA [NM_133889]	Bsdc1	0.0006004	0.0055	3663.49	1107.27	0.302245
A_51_P169693	ref|Mus musculus bone marrow stromal cell antigen 2 (Bst2), mRNA [NM_198095]	Bst2	1e-06	0.000133	420.86	2706.83	6.43166
A_55_P1964648	ref|Mus musculus B and T lymphocyte associated (Btla), transcript variant 1, mRNA [NM_001037719]	Btla	5e-07	9.83e-05	366.75	40.7	0.110975
A_55_P2029235	ref|Mus musculus butyrophilin, subfamily 1, member A1 (Btn1a1), mRNA [NM_013483]	Btn1a1	0.0001545	0.00226	691.51	381.67	0.551937
A_55_P2045931	ref|Mus musculus butyrophilin-like 10 (Btnl10), mRNA [NM_138678]	Btnl10	0.000242	0.00301	40.59	8.97	0.22099
A_55_P2401403	gb|Mus musculus adult male corpus striatum cDNA, RIKEN full-length enriched library, clone:C030046G05 product:unclassifiable, full insert sequence. [AK081287]	C030046G05	0.0001496	0.00221	238.72	94.59	0.396238
A_51_P181451	ref|Mus musculus complement component 1, q subcomponent, alpha polypeptide (C1qa), mRNA [NM_007572]	C1qa	2.3e-06	0.00022	306.11	2600.61	8.49567
A_51_P351860	ref|Mus musculus complement component 1, q subcomponent, beta polypeptide (C1qb), mRNA [NM_009777]	C1qb	2.3e-06	0.00022	528.82	3467.1	6.5563
A_51_P102789	ref|Mus musculus complement component 1, q subcomponent, C chain (C1qc), mRNA [NM_007574]	C1qc	1.9e-06	0.000194	557.25	4248.18	7.62347
A_55_P2078633	ref|Mus musculus complement component 4B (Chido blood group) (C4b), mRNA [NM_009780]	C4b	3.6e-06	0.000275	2481.95	9754.27	3.93008
A_55_P2095064	gb|K0259C12-5N NIA Mouse Unfertilized Egg cDNA Library (Long) Mus musculus cDNA clone NIA:K0259C12 IMAGE:30050339 5', mRNA sequence [CA559477]	CA559477	6.08e-05	0.00132	30.36	10.53	0.346838
A_55_P2079076	ref|Mus musculus calcium channel, voltage-dependent, alpha 1I subunit (Cacna1i), mRNA [NM_001044308]	Cacna1i	< 1e-07	3.32e-05	104.81	13.27	0.12661
A_51_P259009	ref|Mus musculus calcium channel, voltage-dependent, beta 3 subunit (Cacnb3), transcript variant 1, mRNA [NM_007581]	Cacnb3	0.0005059	0.00491	8.71	32.95	3.78301
A_55_P2043157	ref|Mus musculus Ca2+-dependent activator protein for secretion 2 (Cadps2), transcript variant 1, mRNA [NM_153163]	Cadps2	0.000489	0.00479	4.81	16.29	3.38669
A_52_P367760	ref|Mus musculus calmodulin-like 4 (Calml4), transcript variant 1, mRNA [NM_138304]	Calml4	6.9e-06	0.000394	50.68	283.57	5.5953
A_55_P2320263	ref|PREDICTED: Mus musculus calneuron 1 (Caln1), transcript variant X4, mRNA [XM_006504369]	Caln1	9.2e-06	0.000474	2381.45	7309.88	3.06951
A_55_P2097206	ref|Mus musculus calcium/calmodulin-dependent protein kinase IV (Camk4), mRNA [NM_009793]	Camk4	0.0003248	0.00365	40.51	21.46	0.529746
A_51_P455647	ref|Mus musculus carbonic anhydrase 2 (Car2), mRNA [NM_009801]	Car2	4.89e-05	0.00116	20215.4	3319.87	0.164225
A_55_P2004370	ref|Mus musculus carbonic anhydrase 6 (Car6), mRNA [NM_009802]	Car6	7.14e-05	0.00144	28.68	121.58	4.23919
A_51_P316042	ref|Mus musculus caspase recruitment domain family, member 11 (Card11), mRNA [NM_175362]	Card11	0.0003409	0.00378	687.55	308.63	0.448884
A_52_P117576	ref|Mus musculus caspase 3 (Casp3), transcript variant 2, mRNA [NM_009810]	Casp3	3.82e-05	0.00103	19.45	47.73	2.45398
A_51_P517096	ref|Mus musculus caspase 8 associated protein 2 (Casp8ap2), transcript variant 1, mRNA [NM_011997]	Casp8ap2	3.96e-05	0.00105	28.53	10.32	0.361725
A_51_P191611	ref|Mus musculus catalase (Cat), mRNA [NM_009804]	Cat	0.000269	0.00322	2203.4	635.83	0.288568
A_55_P2329660	gb|Mus musculus adult male testis cDNA, RIKEN full-length enriched library, clone:4921529N20 product:unclassifiable, full insert sequence. [AK014981]	Catsperd	0.0003949	0.00415	7.63	19.35	2.53604
A_55_P2122605	ref|Mus musculus carbonyl reductase 2 (Cbr2), mRNA [NM_007621]	Cbr2	1e-06	0.000133	44.37	332.89	7.50259
A_55_P2122604	ref|Mus musculus carbonyl reductase 2 (Cbr2), mRNA [NM_007621]	Cbr2	0.000113	0.00188	6.26	31.58	5.04473
A_55_P2128929	ref|Mus musculus coiled-coil and C2 domain containing 2A (Cc2d2a), mRNA [NM_172274]	Cc2d2a	0.0003139	0.00357	4.57	11.25	2.46171
A_55_P1981599	ref|Mus musculus coiled-coil domain containing 125 (Ccdc125), transcript variant A, mRNA [NM_183115]	Ccdc125	9e-05	0.00163	52.27	21.96	0.420126
A_55_P2043117	ref|Mus musculus coiled-coil domain containing 138 (Ccdc138), mRNA [NM_001162956]	Ccdc138	2.25e-05	0.000775	2790.77	1208.72	0.433113
A_55_P1999556	ref|PREDICTED: Mus musculus coiled-coil domain containing 62 (Ccdc62), transcript variant X2, mRNA [XM_006530256]	Ccdc62	6.51e-05	0.00137	18.62	41.91	2.25081
A_52_P429364	ref|Mus musculus coiled-coil domain containing 69 (Ccdc69), mRNA [NM_177471]	Ccdc69	0.0006572	0.00585	54.03	27.32	0.505645
A_51_P230624	ref|Mus musculus coiled-coil domain containing 71 like (Ccdc71l), mRNA [NM_001162903]	Ccdc71l	0.0007161	0.00622	219.32	72.92	0.332482
A_55_P2169586	ref|Mus musculus coiled-coil domain containing 80 (Ccdc80), mRNA [NM_026439]	Ccdc80	0.0005742	0.00532	29.73	74.03	2.49008
A_51_P146044	ref|Mus musculus coiled-coil domain containing 92 (Ccdc92), mRNA [NM_144819]	Ccdc92	0.0002836	0.00333	1180.02	3406.6	2.8869
A_51_P322640	ref|Mus musculus chemokine (C-C motif) ligand 24 (Ccl24), mRNA [NM_019577]	Ccl24	4.76e-05	0.00115	37.51	276.47	7.37057
A_51_P460954	ref|Mus musculus chemokine (C-C motif) ligand 6 (Ccl6), mRNA [NM_009139]	Ccl6	4.7e-05	0.00114	5496.46	12039.6	2.19044
A_51_P185660	ref|Mus musculus chemokine (C-C motif) ligand 9 (Ccl9), mRNA [NM_011338]	Ccl9	4e-05	0.00105	935.16	3062.86	3.27523
A_55_P1981836	ref|Mus musculus cerebral cavernous malformation 2-like (Ccm2l), mRNA [NM_145536]	Ccm2l	8.1e-06	0.000435	19.21	110.91	5.77356
A_55_P1969356	ref|Mus musculus cerebral cavernous malformation 2-like (Ccm2l), mRNA [NM_145536]	Ccm2l	6.85e-05	0.00141	5.69	25.01	4.39543
A_66_P111562	ref|Mus musculus cyclin D1 (Ccnd1), mRNA [NM_007631]	Ccnd1	9.88e-05	0.00173	230.23	733.74	3.18699
A_55_P1972128	ref|Mus musculus cyclin D-type binding-protein 1 (Ccndbp1), mRNA [NM_010761]	Ccndbp1	0.000321	0.00362	13479.4	5420.83	0.402157
A_52_P612803	ref|Mus musculus cyclin G1 (Ccng1), mRNA [NM_009831]	Ccng1	< 1e-07	< 1e-07	90.38	483.89	5.35395
A_52_P91235	ref|Mus musculus cyclin I (Ccni), mRNA [NM_017367]	Ccni	0.0003663	0.00396	3995.38	1572.75	0.393642
A_51_P418016	ref|Mus musculus cyclin J (Ccnj), mRNA [NM_172839]	Ccnj	0.000816	0.00678	14.42	5.18	0.359223
A_51_P245989	ref|Mus musculus chemokine (C-C motif) receptor 2 (Ccr2), mRNA [NM_009915]	Ccr2	8.61e-05	0.0016	539.82	226.99	0.420492
A_55_P2108943	ref|Mus musculus chemokine (C-C motif) receptor 6 (Ccr6), transcript variant 1, mRNA [NM_009835]	Ccr6	< 1e-07	< 1e-07	554.18	11.77	0.0212386
A_55_P2023542	ref|Mus musculus chemokine (C-C motif) receptor 7 (Ccr7), transcript variant 1, mRNA [NM_007719]	Ccr7	4.6e-06	0.000317	1465.7	151.15	0.103125
A_51_P172853	ref|Mus musculus CD14 antigen (Cd14), mRNA [NM_009841]	Cd14	0.0008071	0.00674	239.94	614.17	2.55968
A_55_P1960216	ref|Mus musculus CD151 antigen (Cd151), transcript variant 1, mRNA [NM_009842]	Cd151	0.0008598	0.00703	104.59	372.9	3.56535
A_55_P1989563	ref|Mus musculus CD163 molecule-like 1 (Cd163l1), mRNA [NM_172909]	Cd163l1	0.0001276	0.002	378.32	16.9	0.0446712
A_55_P2079079	ref|Mus musculus CD19 antigen (Cd19), mRNA [NM_009844]	Cd19	7e-07	0.000117	408.46	68.2	0.166969
A_55_P2016004	ref|Mus musculus CD22 antigen (Cd22), transcript variant 1, mRNA [NM_001043317]	Cd22	7.95e-05	0.00153	173.46	66.02	0.380606
A_52_P416327	ref|Mus musculus CD226 antigen (Cd226), transcript variant 1, mRNA [NM_178687]	Cd226	4.2e-06	0.0003	703.81	2479.89	3.52352
A_55_P2193512	ref|PREDICTED: Mus musculus CD226 antigen (Cd226), transcript variant X4, mRNA [XM_011247076]	Cd226	0.0002226	0.00287	1539.17	4466.39	2.90182
A_55_P2212968	ref|Mus musculus CD247 antigen (Cd247), transcript variant theta, mRNA [NM_001113393]	Cd247	0.000211	0.00276	16.45	33.43	2.03222
A_51_P188271	ref|Mus musculus CD248 antigen, endosialin (Cd248), mRNA [NM_054042]	Cd248	5.5e-06	0.000352	25.49	119.55	4.69007
A_52_P244193	ref|Mus musculus CD24a antigen (Cd24a), mRNA [NM_009846]	Cd24a	2.4e-05	0.00081	28886.2	7636.66	0.264371
A_51_P248666	ref|Mus musculus CD274 antigen (Cd274), mRNA [NM_021893]	Cd274	9e-07	0.000127	105.21	299.32	2.84498
A_52_P175066	ref|Mus musculus CD2-associated protein (Cd2ap), mRNA [NM_009847]	Cd2ap	0.0003499	0.00384	210.53	108.11	0.513514
A_51_P204740	ref|Mus musculus CD34 antigen (Cd34), transcript variant 2, mRNA [NM_133654]	Cd34	0.0001965	0.00263	80.79	369.87	4.57817
A_51_P375146	ref|Mus musculus CD36 antigen (Cd36), transcript variant 2, mRNA [NM_007643]	Cd36	7.27e-05	0.00145	1517.28	303.46	0.200003
A_55_P2036693	ref|Mus musculus CD40 antigen (Cd40), transcript variant 1, mRNA [NM_011611]	Cd40	0.0007256	0.00628	65.75	20.83	0.316806
A_51_P167263	ref|Mus musculus CD5 antigen (Cd5), mRNA [NM_007650]	Cd5	0.0008045	0.00673	807.29	447.63	0.554485
A_55_P2101585	ref|Mus musculus CD55 antigen (Cd55), mRNA [NM_010016]	Cd55	3e-07	7.14e-05	264.16	29.78	0.112735
A_51_P205779	ref|Mus musculus CD5 antigen-like (Cd5l), mRNA [NM_009690]	Cd5l	6e-07	0.000107	1257.39	8412.39	6.69036
A_55_P1961270	ref|Mus musculus CD72 antigen (Cd72), transcript variant 1, mRNA [NM_001110320]	Cd72	7.55e-05	0.00149	338.14	72.37	0.214024
A_55_P2180415	ref|Mus musculus CD72 antigen (Cd72), transcript variant 1, mRNA [NM_001110320]	Cd72	9.66e-05	0.00171	280.15	56.82	0.20282
A_51_P284608	ref|Mus musculus CD74 antigen (invariant polypeptide of major histocompatibility complex, class II antigen-associated) (Cd74), transcript variant 1, mRNA [NM_001042605]	Cd74	0.0006316	0.0057	5959.85	2013.45	0.337836
A_55_P2137496	gb|Mus musculus CD79A antigen (immunoglobulin-associated alpha), mRNA (cDNA clone MGC:41188 IMAGE:1332396), complete cds. [BC027633]	Cd79a	< 1e-07	< 1e-07	1777	138.15	0.0777434
A_66_P120987	ref|Mus musculus CD79A antigen (immunoglobulin-associated alpha) (Cd79a), mRNA [NM_007655]	Cd79a	< 1e-07	< 1e-07	180.7	21.65	0.119812
A_51_P342652	ref|Mus musculus CD79B antigen (Cd79b), mRNA [NM_008339]	Cd79b	5e-07	9.83e-05	4110.44	383.96	0.0934109
A_51_P223443	ref|Mus musculus CD81 antigen (Cd81), mRNA [NM_133655]	Cd81	5.02e-05	0.00118	3105.44	8647.72	2.7847
A_52_P443334	ref|Mus musculus CD8 antigen, alpha chain (Cd8a), transcript variant 1, mRNA [NM_001081110]	Cd8a	7.4e-05	0.00147	84.68	25.49	0.301016
A_51_P320852	ref|Mus musculus CD9 antigen (Cd9), mRNA [NM_007657]	Cd9	0.0002793	0.0033	13935.5	39478.1	2.83291
A_52_P279425	ref|Mus musculus CD96 antigen (Cd96), mRNA [NM_032465]	Cd96	0.0001075	0.00183	156.74	74.3	0.474033
A_52_P601385	ref|Mus musculus CD99 antigen-like 2 (Cd99l2), transcript variant 2, mRNA [NM_138309]	Cd99l2	9.04e-05	0.00164	82.41	211.78	2.56983
A_55_P2008735	ref|PREDICTED: Mus musculus cell division cycle 123 (Cdc123), transcript variant X3, mRNA [XM_006497566]	Cdc123	0.0002803	0.0033	146.99	87.48	0.595143
A_52_P612382	ref|Mus musculus cell division cycle 25B (Cdc25b), transcript variant 1, mRNA [NM_023117]	Cdc25b	2.21e-05	0.000772	7085.98	1448.81	0.204461
A_55_P2088014	ref|Mus musculus CDC42 effector protein (Rho GTPase binding) 4 (Cdc42ep4), transcript variant 1, mRNA [NM_020006]	Cdc42ep4	2.73e-05	0.000864	184.33	478.33	2.59497
A_55_P2017750	ref|Mus musculus cell division cycle 45 (Cdc45), transcript variant 1, mRNA [NM_009862]	Cdc45	2.59e-05	0.000842	24.61	94.95	3.85819
A_51_P114826	ref|Mus musculus cadherin 13 (Cdh13), mRNA [NM_019707]	Cdh13	9.63e-05	0.0017	5.58	73.39	13.1523
A_55_P1999182	ref|Mus musculus cyclin-dependent kinase 12 (Cdk12), transcript variant 1, mRNA [NM_001109626]	Cdk12	0.0003202	0.00362	97.7	35.98	0.36827
A_52_P197095	ref|Mus musculus cyclin-dependent kinase 17 (Cdk17), mRNA [NM_146239]	Cdk17	0.0008025	0.00672	36.16	17.92	0.495575
A_55_P2011852	ref|Mus musculus cyclin-dependent kinase 2 (Cdk2), transcript variant 1, mRNA [NM_183417]	Cdk2	0.0003524	0.00386	24.91	12.53	0.503011
A_51_P363947	ref|Mus musculus cyclin-dependent kinase inhibitor 1A (P21) (Cdkn1a), transcript variant 1, mRNA [NM_007669]	Cdkn1a	< 1e-07	< 1e-07	47.87	1154.64	24.1203
A_55_P1986282	ref|Mus musculus cyclin-dependent kinase inhibitor 1A (P21) (Cdkn1a), transcript variant 2, mRNA [NM_001111099]	Cdkn1a	2e-07	5.83e-05	5.38	81.35	15.1208
A_55_P2026562	ref|Mus musculus cyclin-dependent kinase inhibitor 1B (Cdkn1b), mRNA [NM_009875]	Cdkn1b	0.0009035	0.00729	1024.4	644.09	0.628749
A_51_P339540	ref|Mus musculus cyclin-dependent kinase inhibitor 1C (P57) (Cdkn1c), transcript variant 2, mRNA [NM_009876]	Cdkn1c	0.0009683	0.00765	16.2	38.75	2.39198
A_55_P2008437	ref|Mus musculus cyclin-dependent kinase inhibitor 2A (Cdkn2a), transcript variant 1, mRNA [NM_009877]	Cdkn2a	8.97e-05	0.00163	11.25	44.09	3.91911
A_55_P1988183	ref|Mus musculus cyclin-dependent kinase inhibitor 2B (p15, inhibits CDK4) (Cdkn2b), mRNA [NM_007670]	Cdkn2b	7.39e-05	0.00147	11.1	53.82	4.84865
A_51_P294643	ref|Mus musculus cerebellar degeneration-related 2 (Cdr2), mRNA [NM_007672]	Cdr2	0.0005432	0.00513	5435.84	1403.83	0.258254
A_51_P133612	ref|Mus musculus chromatin licensing and DNA replication factor 1 (Cdt1), mRNA [NM_026014]	Cdt1	0.0002005	0.00267	376.6	186.04	0.493999
A_51_P113003	ref|Mus musculus centromere protein Q (Cenpq), mRNA [NM_031863]	Cenpq	9e-07	0.000127	130.61	33.4	0.255723
A_55_P1963454	ref|Mus musculus centromere protein Q (Cenpq), mRNA [NM_031863]	Cenpq	4.12e-05	0.00107	56.34	19.87	0.35268
A_55_P1991530	ref|Mus musculus centrosomal protein 126 (Cep126), mRNA [NM_001045524]	Cep126	0.0005454	0.00514	7.16	20.89	2.9176
A_55_P2091368	ref|Mus musculus centrosomal protein 164 (Cep164), mRNA [NM_001081373]	Cep164	0.0001658	0.00237	56.16	12.96	0.230769
A_51_P513224	ref|Mus musculus centrosomal protein 164 (Cep164), mRNA [NM_001081373]	Cep164	0.0002108	0.00276	53.38	15.96	0.298988
A_55_P2050488	ref|Mus musculus centrosomal protein 170B (Cep170b), mRNA [NM_001024602]	Cep170b	0.0001031	0.00177	1998.32	938.75	0.46977
A_66_P132777	ref|Mus musculus centrosomal protein 68 (Cep68), mRNA [NM_172260]	Cep68	0.00073	0.00631	35.24	15.49	0.439557
A_55_P2004711	ref|Mus musculus centrosomal protein 95 (Cep95), transcript variant 1, mRNA [NM_177088]	Cep95	0.0006116	0.00558	114.66	67.68	0.590267
A_55_P1977787	ref|Mus musculus cilia and flagella associated protein 57 (Cfap57), mRNA [NM_026789]	Cfap57	0.0003525	0.00386	98.35	30.33	0.308388
A_51_P413866	ref|Mus musculus complement factor B (Cfb), transcript variant 1, mRNA [NM_008198]	Cfb	0.0006961	0.00608	371.83	2522.63	6.78436
A_51_P156955	ref|Mus musculus complement factor D (adipsin) (Cfd), transcript variant 1, mRNA [NM_013459]	Cfd	2.18e-05	0.000768	28.91	330.24	11.423
A_51_P408363	ref|Mus musculus complement factor properdin (Cfp), mRNA [NM_008823]	Cfp	7.1e-06	0.000402	2039.1	8122.91	3.98358
A_55_P2065567	ref|Mus musculus ChaC, cation transport regulator 2 (Chac2), transcript variant 1, mRNA [NM_026527]	Chac2	0.000146	0.00218	294.74	104.1	0.353193
A_51_P367310	ref|Mus musculus chromatin assembly factor 1, subunit B (p60) (Chaf1b), mRNA [NM_028083]	Chaf1b	0.0002008	0.00267	70.21	32.07	0.456773
A_55_P2061386	ref|Mus musculus chromodomain helicase DNA binding protein 3 (Chd3), mRNA [NM_146019]	Chd3	0.0001367	0.00208	1036.11	618.31	0.596761
A_51_P167292	ref|Mus musculus chitinase-like 3 (Chil3), mRNA [NM_009892]	Chil3	0.000501	0.00488	14770.3	1086.72	0.0735749
A_66_P133397	ref|Mus musculus chitinase-like 4 (Chil4), mRNA [NM_145126]	Chil4	0.0001326	0.00204	234.04	43.85	0.187361
A_52_P113672	ref|Mus musculus choroideremia-like (Chml), mRNA [NM_021350]	Chml	0.0002788	0.00329	18.93	9.25	0.488642
A_55_P2146127	ref|Mus musculus charged multivesicular body protein 4B (Chmp4b), mRNA [NM_029362]	Chmp4b	0.0001746	0.00243	384.73	618.2	1.60684
A_55_P2045203	ref|Mus musculus calcineurin-like EF hand protein 1 (Chp1), mRNA [NM_019769]	Chp1	4.92e-05	0.00116	6683.57	2036.38	0.304684
A_51_P445562	ref|Mus musculus carbohydrate sulfotransferase 10 (Chst10), mRNA [NM_145142]	Chst10	8.9e-06	0.000464	162.71	42.7	0.26243
A_52_P390944	ref|Mus musculus carbohydrate (chondroitin 6/keratan) sulfotransferase 3 (Chst3), mRNA [NM_016803]	Chst3	< 1e-07	< 1e-07	274.93	8.68	0.0315717
A_55_P2179074	ref|Mus musculus class II transactivator (Ciita), transcript variant 5, mRNA [NM_001302619]	Ciita	0.0009659	0.00765	32.19	14.29	0.443927
A_55_P2030209	ref|Mus musculus corepressor interacting with RBPJ, 1 (Cir1), mRNA [NM_025854]	Cir1	3.5e-06	0.000273	1086.37	142.56	0.131226
A_51_P306710	ref|Mus musculus claudin 15 (Cldn15), mRNA [NM_021719]	Cldn15	0.00087	0.00707	35.74	85.51	2.39256
A_51_P486239	ref|Mus musculus C-type lectin domain family 3, member b (Clec3b), mRNA [NM_011606]	Clec3b	0.0009506	0.00756	23.66	43.52	1.83939
A_66_P103027	ref|Mus musculus C-type lectin domain family 9, member a (Clec9a), transcript variant 1, mRNA [NM_001205363]	Clec9a	0.0004051	0.00422	7.15	20.9	2.92308
A_52_P679152	ref|Mus musculus CDC-like kinase 1 (Clk1), transcript variant 1, mRNA [NM_001042634]	Clk1	0.0004353	0.00445	189.14	105.03	0.555303
A_55_P2034710	ref|Mus musculus clavesin 1 (Clvs1), mRNA [NM_028940]	Clvs1	3.46e-05	0.000978	6.63	33.42	5.04072
A_51_P343309	ref|Mus musculus cytidine monophospho-N-acetylneuraminic acid synthetase (Cmas), mRNA [NM_009908]	Cmas	1.6e-05	0.000636	4456.31	783.03	0.175713
A_55_P2305623	ref|Mus musculus chemokine-like receptor 1 (Cmklr1), mRNA [NM_008153]	Cmklr1	0.0009365	0.00747	3.36	11.76	3.5
A_52_P186937	ref|Mus musculus cytidine monophosphate (UMP-CMP) kinase 2, mitochondrial (Cmpk2), mRNA [NM_020557]	Cmpk2	2e-06	0.0002	84.2	278.18	3.3038
A_55_P2158404	ref|Mus musculus cytidine monophosphate (UMP-CMP) kinase 2, mitochondrial (Cmpk2), mRNA [NM_020557]	Cmpk2	0.0001545	0.00226	57.54	178.81	3.10758
A_51_P321886	ref|Mus musculus CKLF-like MARVEL transmembrane domain containing 3 (Cmtm3), mRNA [NM_024217]	Cmtm3	0.0002283	0.00292	125.02	317.87	2.54255
A_51_P449048	ref|Mus musculus CNDP dipeptidase 2 (metallopeptidase M20 family) (Cndp2), transcript variant 2, mRNA [NM_023149]	Cndp2	0.0005709	0.0053	134.45	275.77	2.0511
A_55_P2146535	ref|Mus musculus cannabinoid receptor 2 (macrophage) (Cnr2), transcript variant 1, mRNA [NM_009924]	Cnr2	0.0004126	0.00427	1074.91	657.7	0.611865
A_55_P2096933	ref|Mus musculus centlein, centrosomal protein (Cntln), transcript variant 2, mRNA [NM_177385]	Cntln	0.0003831	0.00407	95.47	212.7	2.22793
A_55_P1960351	ref|Mus musculus contactin 1 (Cntn1), transcript variant 1, mRNA [NM_001159647]	Cntn1	9.16e-05	0.00165	32.01	97.48	3.0453
A_55_P1999666	ref|Mus musculus centriolin (Cntrl), transcript variant 1, mRNA [NM_012018]	Cntrl	6.61e-05	0.00138	166.03	82.99	0.499849
A_51_P226364	ref|Mus musculus cytochrome C oxidase assembly factor 3 (Coa3), mRNA [NM_026618]	Coa3	0.0001382	0.0021	1293.92	2402.05	1.85641
A_51_P437938	ref|Mus musculus cytochrome C oxidase assembly factor 5 (Coa5), mRNA [NM_198006]	Coa5	0.0006019	0.00551	149.32	257.33	1.72335
A_55_P2056739	ref|Mus musculus collagen, type XVI, alpha 1 (Col16a1), mRNA [NM_028266]	Col16a1	0.0001179	0.0019	24.34	63.5	2.60887
A_55_P2118520	ref|Mus musculus collagen, type I, alpha 1 (Col1a1), mRNA [NM_007742]	Col1a1	4.9e-06	0.000327	6.42	49.8	7.75701
A_51_P182303	ref|Mus musculus collagen, type I, alpha 2 (Col1a2), mRNA [NM_007743]	Col1a2	4e-06	0.00029	48.04	323.67	6.73751
A_51_P515605	ref|Mus musculus collagen, type III, alpha 1 (Col3a1), mRNA [NM_009930]	Col3a1	3.3e-06	0.000271	20.25	135.25	6.67901
A_55_P2104894	ref|Mus musculus collagen, type V, alpha 2 (Col5a2), mRNA [NM_007737]	Col5a2	0.0009895	0.00776	3.12	12.64	4.05128
A_55_P2128153	ref|Mus musculus collagen, type VI, alpha 1 (Col6a1), mRNA [NM_009933]	Col6a1	0.000104	0.00178	5.28	65.12	12.3333
A_51_P413785	ref|Mus musculus COMM domain containing 3 (Commd3), mRNA [NM_147778]	Commd3	3.7e-05	0.00102	217.65	547.68	2.51633
A_55_P1990653	ref|Mus musculus catechol-O-methyltransferase (Comt), transcript variant 1, mRNA [NM_001111062]	Comt	0.0005772	0.00534	791.54	2533.86	3.20118
A_55_P2000813	ref|Mus musculus COP9 (constitutive photomorphogenic) homolog, subunit 2 (Arabidopsis thaliana) (Cops2), transcript variant 4, mRNA [NM_001285513]	Cops2	0.0006557	0.00585	346.4	88.55	0.255629
A_55_P2002963	ref|Mus musculus coronin, actin binding protein 1A (Coro1a), transcript variant 1, mRNA [NM_001301374]	Coro1a	0.0007853	0.00663	13848.7	6362.15	0.459405
A_51_P323878	ref|Mus musculus coronin 7 (Coro7), mRNA [NM_030205]	Coro7	4e-05	0.00105	694.82	396.68	0.57091
A_51_P160664	ref|Mus musculus cytochrome c oxidase subunit VIIb (Cox7b), mRNA [NM_025379]	Cox7b	0.0004412	0.00449	8021.21	3972.34	0.49523
A_52_P320261	ref|Mus musculus carboxypeptidase A2, pancreatic (Cpa2), mRNA [NM_001024698]	Cpa2	3.5e-06	0.000273	19.1	73.82	3.86492
A_51_P214127	ref|Mus musculus carboxypeptidase A3, mast cell (Cpa3), mRNA [NM_007753]	Cpa3	0.0002285	0.00292	29.62	128.8	4.34841
A_55_P2152248	ref|Mus musculus carboxypeptidase E (Cpe), mRNA [NM_013494]	Cpe	9.8e-06	0.00048	4.07	16.1	3.95577
A_55_P2024704	ref|Mus musculus carboxypeptidase E (Cpe), mRNA [NM_013494]	Cpe	2.33e-05	0.000796	56.26	198.81	3.53377
A_55_P2025038	ref|Mus musculus carboxypeptidase E (Cpe), mRNA [NM_013494]	Cpe	2.89e-05	0.000884	49.5	179.91	3.63455
A_55_P1957835	ref|Mus musculus cytoplasmic polyadenylation element binding protein 3 (Cpeb3), transcript variant 1, mRNA [NM_001290826]	Cpeb3	0.0008566	0.00701	13.41	22.63	1.68755
A_51_P304397	ref|Mus musculus carboxypeptidase M (Cpm), mRNA [NM_027468]	Cpm	< 1e-07	< 1e-07	160.39	13.08	0.0815512
A_51_P124345	ref|Mus musculus copine V (Cpne5), mRNA [NM_153166]	Cpne5	4.94e-05	0.00116	115.55	50.29	0.435223
A_55_P1975415	ref|Mus musculus calcineurin-like phosphoesterase domain containing 1 (Cpped1), mRNA [NM_146067]	Cpped1	1.09e-05	0.000513	110.62	344.62	3.11535
A_55_P2021285	ref|Mus musculus calcineurin-like phosphoesterase domain containing 1 (Cpped1), mRNA [NM_146067]	Cpped1	1.43e-05	0.000603	115.12	376.92	3.27415
A_55_P1975412	ref|Mus musculus calcineurin-like phosphoesterase domain containing 1 (Cpped1), mRNA [NM_146067]	Cpped1	4.4e-05	0.0011	9.82	29.06	2.95927
A_51_P506045	ref|Mus musculus carboxypeptidase Q (Cpq), transcript variant 2, mRNA [NM_176073]	Cpq	3.57e-05	0.000993	104.38	296.46	2.8402
A_52_P660032	ref|Mus musculus cleavage and polyadenylation specific factor 2 (Cpsf2), mRNA [NM_016856]	Cpsf2	0.0005196	0.005	66.65	34.14	0.512228
A_51_P427674	ref|Mus musculus carnitine palmitoyltransferase 1a, liver (Cpt1a), mRNA [NM_013495]	Cpt1a	0.0007073	0.00616	181.18	290.02	1.60073
A_55_P1980119	ref|Mus musculus ceramide-1-phosphate transfer protein (Cptp), mRNA [NM_024472]	Cptp	0.0001296	0.00202	84.95	139.59	1.6432
A_55_P1971724	ref|Mus musculus complement receptor 2 (Cr2), mRNA [NM_007758]	Cr2	1.9e-06	0.000194	91.14	12.18	0.133641
A_55_P1971729	ref|Mus musculus complement receptor 2 (Cr2), mRNA [NM_007758]	Cr2	1.15e-05	0.00053	471.08	130.49	0.277002
A_55_P2137979	ref|Mus musculus crumbs family member 3 (Crb3), mRNA [NM_177638]	Crb3	4.07e-05	0.00107	7.72	41.28	5.34715
A_55_P2097474	ref|Mus musculus cAMP responsive element binding protein 5 (Creb5), mRNA [NM_172728]	Creb5	6.6e-06	0.000381	3450.09	1535.01	0.444919
A_55_P2074488	ref|Mus musculus cysteine rich transmembrane BMP regulator 1 (chordin like) (Crim1), mRNA [NM_015800]	Crim1	0.0005384	0.0051	15.67	27.67	1.76579
A_55_P2021216	ref|Mus musculus cytokine receptor-like factor 3 (Crlf3), transcript variant 1, mRNA [NM_018776]	Crlf3	2.6e-06	0.000239	2719.81	677	0.248914
A_55_P2066007	ref|Mus musculus ciliary rootlet coiled-coil, rootletin (Crocc), transcript variant 1, mRNA [NM_172122]	Crocc	0.0002518	0.00309	28.86	8.92	0.309078
A_51_P201721	ref|Mus musculus cartilage associated protein (Crtap), mRNA [NM_019922]	Crtap	0.0002693	0.00322	179.45	444.59	2.47751
A_51_P336952	ref|Mus musculus crystallin, lambda 1 (Cryl1), mRNA [NM_030004]	Cryl1	4.89e-05	0.00116	139.11	479.38	3.44605
A_51_P171075	ref|Mus musculus colony stimulating factor 2 (granulocyte-macrophage) (Csf2), mRNA [NM_009969]	Csf2	0.0004743	0.0047	8.62	14.64	1.69838
A_51_P221949	ref|Mus musculus casein kinase 1, gamma 3 (Csnk1g3), mRNA [NM_152809]	Csnk1g3	0.0008649	0.00704	193.94	95	0.489842
A_51_P160824	ref|Mus musculus chondroitin sulfate proteoglycan 4 (Cspg4), mRNA [NM_139001]	Cspg4	0.0002141	0.00279	8.64	16.31	1.88773
A_55_P2019601	ref|Mus musculus component of Sp100-rs (Csprs), mRNA [NM_033616]	Csprs	0.0005745	0.00532	142.41	288.94	2.02893
A_51_P491426	ref|Mus musculus cystatin 13 (Cst13), mRNA [NM_027024]	Cst13	0.0001117	0.00187	3.59	9.48	2.64067
A_51_P332201	ref|Mus musculus cystatin C (Cst3), mRNA [NM_009976]	Cst3	4.95e-05	0.00117	4623.15	10527.8	2.27719
A_51_P114910	ref|Mus musculus cystatin B (Cstb), mRNA [NM_007793]	Cstb	0.0006153	0.00559	311.62	471.74	1.51383
A_52_P376214	ref|Mus musculus cleavage stimulation factor, 3' pre-RNA, subunit 3 (Cstf3), transcript variant 3, mRNA [NM_001037326]	Cstf3	0.0001721	0.00242	64.23	34.02	0.529659
A_51_P382928	ref|Mus musculus cleavage stimulation factor, 3' pre-RNA, subunit 3 (Cstf3), transcript variant 1, mRNA [NM_145529]	Cstf3	0.0006638	0.0059	73.1	39.5	0.540356
A_51_P513785	ref|Mus musculus CCCTC-binding factor (Ctcf), mRNA [NM_181322]	Ctcf	0.0001339	0.00206	175.93	102.1	0.580344
A_55_P2173968	ref|Mus musculus CTD (carboxy-terminal domain, RNA polymerase II, polypeptide A) small phosphatase-like (Ctdspl), mRNA [NM_133710]	Ctdspl	8.24e-05	0.00157	141.51	297.88	2.10501
A_51_P489522	ref|Mus musculus cytotoxic T lymphocyte-associated protein 2 beta (Ctla2b), transcript variant 1, mRNA [NM_007797]	Ctla2b	0.0005033	0.00489	39803.8	107115	2.69107
A_51_P384629	ref|Mus musculus cathepsin D (Ctsd), mRNA [NM_009983]	Ctsd	9.83e-05	0.00173	5427.09	14156.8	2.60854
A_55_P1997126	ref|Mus musculus cathepsin E (Ctse), mRNA [NM_007799]	Ctse	2.12e-05	0.000758	4320.69	808.98	0.187234
A_51_P256202	ref|Mus musculus cathepsin Z (Ctsz), mRNA [NM_022325]	Ctsz	0.0001675	0.00238	1947.9	3892.88	1.9985
A_52_P680870	ref|Mus musculus cortexin 1 (Ctxn1), mRNA [NM_183315]	Ctxn1	0.0008794	0.00714	22.96	56.73	2.47082
A_51_P435251	ref|Mus musculus cullin 4A (Cul4a), mRNA [NM_146207]	Cul4a	2.96e-05	0.000897	1225.75	201.59	0.164463
A_55_P2007964	ref|Mus musculus chemokine (C-X3-C motif) receptor 1 (Cx3cr1), mRNA [NM_009987]	Cx3cr1	< 1e-07	< 1e-07	374.07	46.72	0.124896
A_55_P2054362	ref|Mus musculus chemokine (C-X3-C motif) receptor 1 (Cx3cr1), mRNA [NM_009987]	Cx3cr1	6e-07	0.000107	294.74	30.15	0.102294
A_52_P99810	ref|Mus musculus chemokine (C-X3-C motif) receptor 1 (Cx3cr1), mRNA [NM_009987]	Cx3cr1	9.3e-06	0.000475	68.13	8.61	0.126376
A_51_P378789	ref|Mus musculus chemokine (C-X-C motif) ligand 13 (Cxcl13), mRNA [NM_018866]	Cxcl13	3.1e-06	0.000259	91.83	566.06	6.16422
A_52_P99888	ref|Mus musculus chemokine (C-X-C motif) ligand 16 (Cxcl16), mRNA [NM_023158]	Cxcl16	0.0001256	0.00198	44.22	109.91	2.48553
A_52_P585124	ref|Mus musculus chemokine (C-X-C motif) receptor 4 (Cxcr4), mRNA [NM_009911]	Cxcr4	0.0001343	0.00206	240.74	71.65	0.297624
A_52_P70796	ref|Mus musculus chemokine (C-X-C motif) receptor 5 (Cxcr5), mRNA [NM_007551]	Cxcr5	7.6e-06	0.000416	433.23	64.8	0.149574
A_55_P1980262	ref|Mus musculus CAAX box 1B (Cxx1b), mRNA [NM_001018063]	Cxx1b	9.9e-06	0.000482	754.56	2554.07	3.38485
A_55_P2133266	ref|Mus musculus CAAX box 1C (Cxx1c), mRNA [NM_028375]	Cxx1c	9.4e-06	0.000476	779.12	2688.74	3.451
A_55_P2163928	ref|Mus musculus CAAX box 1C (Cxx1c), mRNA [NM_028375]	Cxx1c	0.0003017	0.00348	111.92	413.21	3.69201
A_66_P125722	ref|Mus musculus cytochrome b5 type A (microsomal) (Cyb5a), mRNA [NM_025797]	Cyb5a	4.39e-05	0.0011	5994.45	12005	2.00268
A_55_P1962771	ref|Mus musculus cytoplasmic FMR1 interacting protein 2 (Cyfip2), transcript variant 3, mRNA [NM_001252460]	Cyfip2	0.000252	0.00309	321.7	137.45	0.427261
A_55_P2100060	ref|Mus musculus cytochrome P450, family 2, subfamily ab, polypeptide 1 (Cyp2ab1), mRNA [NM_183158]	Cyp2ab1	0.0005147	0.00496	7.61	21.26	2.79369
A_51_P330044	ref|Mus musculus cytochrome P450, family 2, subfamily j, polypeptide 9 (Cyp2j9), mRNA [NM_028979]	Cyp2j9	2.75e-05	0.000868	4.59	15.81	3.44444
A_55_P1966734	gb|Mus musculus 16 days embryo lung cDNA, RIKEN full-length enriched library, clone:8430436A10 product:weakly similar to RAT CYTOCHROME P-450B TYPE E (FRAGMENT) [Rattus norvegicus], full insert sequence. [AK018458]	Cyp2u1	6.26e-05	0.00135	2799.95	1267.31	0.452619
A_55_P2117959	ref|Mus musculus cytochrome P450, family 4, subfamily b, polypeptide 1 (Cyp4b1), mRNA [NM_007823]	Cyp4b1	7.37e-05	0.00147	169.13	30.45	0.180039
A_55_P2167123	ref|Mus musculus cytochrome P450, family 4, subfamily b, polypeptide 1, pseudogene 2 (Cyp4b1-ps2), non-coding RNA [NR_033575]	Cyp4b1-ps2	4.1e-06	0.000294	2626.63	546.71	0.208141
A_51_P132013	ref|Mus musculus cysteinyl leukotriene receptor 2 (Cysltr2), transcript variant 1, mRNA [NM_133720]	Cysltr2	3.79e-05	0.00103	43.53	124.16	2.85229
A_52_P398989	ref|Mus musculus cytohesin 1 interacting protein (Cytip), mRNA [NM_139200]	Cytip	0.0002116	0.00277	1031.46	524.02	0.508037
A_55_P2425437	gb|Mus musculus 9 days embryo whole body cDNA, RIKEN full-length enriched library, clone:D030036P13 product:unclassifiable, full insert sequence. [AK083507]	D030036P13Rik	0.0009534	0.00758	39.89	20.1	0.503886
A_55_P2332731	gb|Mus musculus 12 days embryo spinal ganglion cDNA, RIKEN full-length enriched library, clone:D130062J21 product:hypothetical protein, full insert sequence. [AK051661]	D130062J21Rik	1.55e-05	0.000627	187.73	20.38	0.10856
A_52_P362981	gb|Mus musculus 16 days neonate heart cDNA, RIKEN full-length enriched library, clone:D830050J10 product:hypothetical protein, full insert sequence. [AK052941]	D830050J10Rik	0.0003181	0.0036	43.99	102.63	2.33303
A_55_P1977473	ref|Mus musculus disabled 2, mitogen-responsive phosphoprotein (Dab2), transcript variant 1, mRNA [NM_023118]	Dab2	0.0006169	0.0056	6.48	17.22	2.65741
A_66_P106385	ref|Mus musculus decay accelerating factor 2 (Daf2), mRNA [NM_007827]	Daf2	0.0006892	0.00604	182.35	89.43	0.49043
A_52_P127682	ref|Mus musculus diacylglycerol lipase, alpha (Dagla), mRNA [NM_198114]	Dagla	6.33e-05	0.00135	4.91	17.02	3.4664
A_52_P576442	ref|Mus musculus death-associated protein (Dap), mRNA [NM_146057]	Dap	3.12e-05	0.000919	2100.66	6086.53	2.89744
A_55_P1974019	ref|Mus musculus death associated protein kinase 1 (Dapk1), transcript variant 1, mRNA [NM_029653]	Dapk1	5.07e-05	0.00118	114.96	313.14	2.7239
A_51_P126198	ref|Mus musculus death-associated protein kinase 2 (Dapk2), mRNA [NM_010019]	Dapk2	0.0003764	0.00402	301.94	129.43	0.428661
A_51_P391955	ref|Mus musculus death associated protein-like 1 (Dapl1), mRNA [NM_029723]	Dapl1	6e-07	0.000107	303.74	11.96	0.0393758
A_55_P2062054	ref|Mus musculus dysbindin (dystrobrevin binding protein 1) domain containing 2 (Dbndd2), transcript variant 2, mRNA [NM_026797]	Dbndd2	3.47e-05	0.000979	205.1	527.35	2.57118
A_55_P2032081	ref|Mus musculus D site albumin promoter binding protein (Dbp), mRNA [NM_016974]	Dbp	0.0007392	0.00635	277.62	766.3	2.76025
A_55_P1982951	ref|Mus musculus DDB1 and CUL4 associated factor 10 (Dcaf10), mRNA [NM_153167]	Dcaf10	3.32e-05	0.000951	27.53	5.77	0.20959
A_52_P78123	ref|Mus musculus DDB1 and CUL4 associated factor 12 (Dcaf12), mRNA [NM_026893]	Dcaf12	4.08e-05	0.00107	4438.31	1213.51	0.273417
A_55_P2084980	ref|Mus musculus DDB1 and CUL4 associated factor 12-like 2 (Dcaf12l2), mRNA [NM_175539]	Dcaf12l2	0.0005529	0.00519	76.45	24.16	0.316024
A_51_P170641	ref|Mus musculus DDB1 and CUL4 associated factor 4 (Dcaf4), transcript variant 2, mRNA [NM_030246]	Dcaf4	8.8e-05	0.00162	39.82	72.33	1.81642
A_51_P140797	ref|Mus musculus DDB1 and CUL4 associated factor 6 (Dcaf6), mRNA [NM_028759]	Dcaf6	4.9e-06	0.000327	248.27	26.76	0.107786
A_52_P46310	ref|Mus musculus DDB1 and CUL4 associated factor 7 (Dcaf7), mRNA [NM_027946]	Dcaf7	0.0003904	0.00412	121.23	36.04	0.297286
A_51_P334104	ref|Mus musculus decorin (Dcn), transcript variant 2, mRNA [NM_007833]	Dcn	0.0001325	0.00204	377.66	1463.51	3.87521
A_52_P414420	ref|Mus musculus DCN1, defective in cullin neddylation 1, domain containing 1 (S. cerevisiae) (Dcun1d1), transcript variant 3, mRNA [NM_033623]	Dcun1d1	0.0002816	0.00331	1686.37	418.88	0.248392
A_51_P181319	ref|Mus musculus dicarbonyl L-xylulose reductase (Dcxr), mRNA [NM_026428]	Dcxr	0.0006882	0.00604	67.37	255.78	3.79665
A_51_P369252	ref|Mus musculus DNA damage-induced apoptosis suppressor (Ddias), mRNA [NM_001080995]	Ddias	6.36e-05	0.00135	5.45	29.4	5.3945
A_55_P2060567	ref|Mus musculus DEAD (Asp-Glu-Ala-Asp) box polypeptide 39 (Ddx39), mRNA [NM_197982]	Ddx39	9.05e-05	0.00164	638.52	349.2	0.54689
A_55_P2013833	ref|Mus musculus DEAD/H (Asp-Glu-Ala-Asp/His) box polypeptide 3, X-linked (Ddx3x), mRNA [NM_010028]	Ddx3x	0.0001736	0.00242	492.26	259.87	0.527912
A_52_P611798	ref|Mus musculus DEAD (Asp-Glu-Ala-Asp) box polypeptide 5 (Ddx5), mRNA [NM_007840]	Ddx5	8.65e-05	0.0016	855.7	431.92	0.504756
A_55_P1965000	ref|Mus musculus DEAD (Asp-Glu-Ala-Asp) box polypeptide 58 (Ddx58), mRNA [NM_172689]	Ddx58	0.0002301	0.00293	373.16	657.02	1.76069
A_51_P128499	ref|Mus musculus DENN/MADD domain containing 3 (Dennd3), mRNA [NM_001081066]	Dennd3	0.0002507	0.00309	18.38	8.94	0.486398
A_55_P2048650	gb|Mus musculus visual cortex cDNA, RIKEN full-length enriched library, clone:K430341N21 product:hypothetical protein, full insert sequence. [AK158840]	Dennd4a	2.55e-05	0.000836	4570.95	1952.14	0.427075
A_51_P217236	ref|Mus musculus Der1-like domain family, member 1 (Derl1), mRNA [NM_024207]	Derl1	3.74e-05	0.00102	293.06	721.51	2.46199
A_51_P504522	ref|Mus musculus Der1-like domain family, member 1 (Derl1), mRNA [NM_024207]	Derl1	5.41e-05	0.00123	1180.41	3612.03	3.05998
A_52_P88695	ref|Mus musculus diacylglycerol kinase, alpha (Dgka), mRNA [NM_016811]	Dgka	2.08e-05	0.000756	834.47	379.62	0.454923
A_51_P432851	ref|Mus musculus dehydrogenase/reductase (SDR family) member 11 (Dhrs11), mRNA [NM_177564]	Dhrs11	8.28e-05	0.00157	2751.19	716.6	0.260469
A_55_P2020128	ref|Mus musculus dehydrogenase/reductase (SDR family) member 3 (Dhrs3), transcript variant 1, mRNA [NM_011303]	Dhrs3	0.0003061	0.00352	1998.7	4863.46	2.43331
A_52_P223809	ref|Mus musculus DEXH (Asp-Glu-X-His) box polypeptide 58 (Dhx58), mRNA [NM_030150]	Dhx58	5e-06	0.000329	62.78	185.65	2.95715
A_51_P336385	ref|Mus musculus death inducer-obliterator 1 (Dido1), transcript variant 3, mRNA [NM_175551]	Dido1	9.41e-05	0.00168	116.16	56.19	0.483729
A_66_P124858	ref|Mus musculus DIRAS family, GTP-binding RAS-like 2 (Diras2), mRNA [NM_001024474]	Diras2	5.1e-06	0.000334	140.44	423.68	3.0168
A_52_P406828	ref|Mus musculus dyskeratosis congenita 1, dyskerin (Dkc1), mRNA [NM_001030307]	Dkc1	0.0006319	0.0057	44.3	20.18	0.45553
A_55_P2140592	ref|Mus musculus dermokine (Dmkn), transcript variant 3, mRNA [NM_001166173]	Dmkn	1.6e-06	0.000179	17.11	88.82	5.19112
A_55_P2133405	ref|Mus musculus dermokine (Dmkn), transcript variant 3, mRNA [NM_001166173]	Dmkn	0.000117	0.0019	21.43	83.04	3.87494
A_55_P2145833	ref|Mus musculus dystrophia myotonica-protein kinase (Dmpk), transcript variant 1, mRNA [NM_032418]	Dmpk	4.9e-06	0.000327	80.6	298.18	3.6995
A_55_P1956488	ref|Mus musculus dematin actin binding protein (Dmtn), transcript variant 1, mRNA [NM_001252662]	Dmtn	9.78e-05	0.00172	212.82	46.45	0.21826
A_55_P1956482	gb|Mus musculus 6 days neonate spleen cDNA, RIKEN full-length enriched library, clone:F420001J19 product:erythrocyte protein band 4.9, full insert sequence. [AK165204]	Dmtn	0.0002495	0.00309	190.23	107.28	0.563949
A_55_P2013414	ref|Mus musculus dystrophia myotonica-containing WD repeat motif (Dmwd), mRNA [NM_010058]	Dmwd	3.04e-05	0.000905	230.04	458.86	1.9947
A_52_P513123	ref|Mus musculus DNA replication helicase 2 homolog (yeast) (Dna2), mRNA [NM_177372]	Dna2	0.0006033	0.00552	23.43	6.49	0.276995
A_55_P2072284	ref|Mus musculus dynein, axonemal assembly factor 3 (Dnaaf3), mRNA [NM_001033548]	Dnaaf3	0.0003411	0.00378	7.96	27.93	3.50879
A_55_P2025675	ref|Mus musculus dynein, axonemal, heavy chain 8 (Dnah8), mRNA [NM_013811]	Dnah8	9.51e-05	0.00169	71.36	32.04	0.448991
A_51_P439612	ref|Mus musculus DnaJ (Hsp40) homolog, subfamily B, member 2 (Dnajb2), transcript variant 1, mRNA [NM_020266]	Dnajb2	0.0009375	0.00747	1388.15	652.78	0.470252
A_55_P1964076	ref|Mus musculus DnaJ (Hsp40) homolog, subfamily B, member 6 (Dnajb6), transcript variant 2, mRNA [NM_001037941]	Dnajb6	4.5e-06	0.000312	723.95	179.07	0.247351
A_52_P630493	ref|Mus musculus DnaJ (Hsp40) homolog, subfamily B, member 6 (Dnajb6), transcript variant 2, mRNA [NM_001037941]	Dnajb6	1.5e-05	0.000617	290.85	93.38	0.321059
A_52_P276935	ref|Mus musculus DnaJ (Hsp40) homolog, subfamily B, member 6 (Dnajb6), transcript variant 1, mRNA [NM_001037940]	Dnajb6	1.82e-05	0.000698	1586.88	461.78	0.290999
A_55_P2013188	ref|Mus musculus DnaJ (Hsp40) homolog, subfamily B, member 6 (Dnajb6), transcript variant 1, mRNA [NM_001037940]	Dnajb6	6.24e-05	0.00135	2782.26	811.6	0.291705
A_66_P133450	ref|Mus musculus DnaJ (Hsp40) homolog, subfamily B, member 9 (Dnajb9), mRNA [NM_013760]	Dnajb9	0.0001186	0.00191	10.53	29.29	2.78158
A_51_P198835	ref|Mus musculus DnaJ (Hsp40) homolog, subfamily B, member 9 (Dnajb9), mRNA [NM_013760]	Dnajb9	0.0008267	0.00685	97.79	210.51	2.15267
A_55_P2032723	ref|Mus musculus DnaJ (Hsp40) homolog, subfamily C, member 10 (Dnajc10), mRNA [NM_024181]	Dnajc10	0.0002516	0.00309	14.12	25.06	1.77479
A_55_P2028243	ref|Mus musculus DnaJ (Hsp40) homolog, subfamily C, member 19 (Dnajc19), transcript variant 2, mRNA [NM_001026211]	Dnajc19	0.0002404	0.003	159.62	88.02	0.551435
A_51_P162471	ref|Mus musculus DnaJ (Hsp40) homolog, subfamily C, member 9 (Dnajc9), mRNA [NM_134081]	Dnajc9	0.0002098	0.00275	682.62	347.25	0.508702
A_55_P1960311	ref|Mus musculus deoxyribonuclease 1-like 1 (Dnase1l1), transcript variant 1, mRNA [NM_027109]	Dnase1l1	6.1e-06	0.00037	453.77	1206.43	2.65868
A_55_P2032128	ref|Mus musculus deoxyribonuclease 1-like 1 (Dnase1l1), transcript variant 1, mRNA [NM_027109]	Dnase1l1	1.63e-05	0.000638	163.72	491.12	2.99976
A_51_P359137	ref|Mus musculus double C2, gamma (Doc2g), mRNA [NM_021791]	Doc2g	0.0009933	0.00779	8.74	45.65	5.22311
A_52_P650028	ref|Mus musculus dedicator of cytokinesis 10 (Dock10), transcript variant 2, mRNA [NM_001285927]	Dock10	0.0001024	0.00177	191.18	96.27	0.503557
A_51_P173735	ref|Mus musculus dedicator of cytokinesis 11 (Dock11), mRNA [NM_001009947]	Dock11	9.94e-05	0.00174	411.73	228.59	0.555194
A_55_P2038101	ref|Mus musculus dedicator of cytokinesis 11 (Dock11), mRNA [NM_001009947]	Dock11	0.0002829	0.00332	303.65	169.37	0.55778
A_51_P483511	ref|Mus musculus dedicator of cytokinesis 8 (Dock8), mRNA [NM_028785]	Dock8	0.0005814	0.00536	56.95	32.81	0.576119
A_55_P1981739	ref|Mus musculus downstream neighbor of SON (Donson), mRNA [NM_021720]	Donson	0.0001442	0.00216	170.3	101.02	0.593188
A_55_P2029203	ref|Mus musculus dopey family member 2 (Dopey2), transcript variant 2, mRNA [NM_026700]	Dopey2	1.43e-05	0.000603	174.83	46.92	0.268375
A_55_P2041521	ref|Mus musculus diamine oxidase-like protein 2 (Doxl2), mRNA [NM_001029987]	Doxl2	0.0008385	0.00692	51.71	102.77	1.98743
A_52_P37498	ref|Mus musculus deleted in primary ciliary dyskinesia (Dpcd), mRNA [NM_172639]	Dpcd	0.0002509	0.00309	66.54	115.91	1.74196
A_55_P2067362	ref|Mus musculus dipeptidase 2 (Dpep2), transcript variant 3, mRNA [NM_176913]	Dpep2	0.0007675	0.00651	275.91	696.81	2.5255
A_55_P2042487	ref|Mus musculus dihydropyrimidinase-like 3 (Dpysl3), transcript variant 3, mRNA [NM_001291455]	Dpysl3	9.5e-06	0.000476	58.23	172.6	2.96411
A_55_P2052555	ref|Mus musculus dihydropyrimidinase-like 5 (Dpysl5), mRNA [NM_023047]	Dpysl5	3.92e-05	0.00105	243.19	120.66	0.496155
A_51_P101460	ref|Mus musculus desmoplakin (Dsp), mRNA [NM_023842]	Dsp	4.5e-06	0.000312	3.28	42.51	12.9604
A_51_P202050	ref|Mus musculus deltex 1 homolog (Drosophila) (Dtx1), mRNA [NM_008052]	Dtx1	0.0001647	0.00236	665.02	333.44	0.501398
A_52_P399934	ref|Mus musculus dual specificity phosphatase 2 (Dusp2), mRNA [NM_010090]	Dusp2	0.0005774	0.00534	971.21	385.85	0.397288
A_55_P2030638	ref|Mus musculus dual specificity phosphatase 23 (Dusp23), mRNA [NM_026725]	Dusp23	9.52e-05	0.00169	489.43	1523.33	3.11246
A_55_P2000628	gb|Mus musculus dual specificity phosphatase 7, mRNA (cDNA clone IMAGE:4953151), partial cds. [BC025048]	Dusp7	2.64e-05	0.000847	97.59	333	3.41223
A_51_P437144	ref|Mus musculus dynein light chain LC8-type 2 (Dynll2), transcript variant 1, mRNA [NM_026556]	Dynll2	0.0006881	0.00604	159.52	301.06	1.88729
A_52_P232580	ref|Mus musculus dual-specificity tyrosine-(Y)-phosphorylation regulated kinase 3 (Dyrk3), mRNA [NM_145508]	Dyrk3	1.31e-05	0.000574	51.72	168.68	3.26141
A_55_P2100088	ref|Mus musculus RIKEN cDNA E130309D14 gene (E130309D14Rik), mRNA [NM_001013784]	E130309D14Rik	0.0007911	0.00665	41.35	8.65	0.20919
A_51_P368009	ref|Mus musculus E2F transcription factor 2 (E2f2), transcript variant 1, mRNA [NM_177733]	E2f2	0.0002317	0.00293	23342.9	3706.59	0.158789
A_55_P2035986	ref|Mus musculus Riken cDNA E330020D12 gene (E330020D12Rik), long non-coding RNA [NR_033736]	E330020D12Rik	1.57e-05	0.000632	389.3	1569.07	4.03049
A_55_P2277825	gb|Mus musculus 2 days neonate thymus thymic cells cDNA, RIKEN full-length enriched library, clone:E430010N07 product:unclassifiable, full insert sequence. [AK088305]	E430010N07Rik	0.0001523	0.00224	70.34	33.06	0.470003
A_51_P419959	ref|Mus musculus ELL associated factor 1 (Eaf1), mRNA [NM_028932]	Eaf1	0.0003843	0.00407	150.89	62.9	0.41686
A_52_P412585	ref|Mus musculus eosinophil-associated, ribonuclease A family, member 1 (Ear1), mRNA [NM_007894]	Ear1	1.17e-05	0.000535	238.32	59.28	0.248741
A_55_P2157008	ref|Mus musculus eosinophil-associated, ribonuclease A family, member 10 (Ear10), mRNA [NM_053112]	Ear10	6.53e-05	0.00137	306.49	78.65	0.256615
A_55_P2128853	ref|Mus musculus eosinophil-associated, ribonuclease A family, member 12 (Ear12), mRNA [NM_001012766]	Ear12	4.89e-05	0.00116	304.86	75.57	0.247884
A_55_P1952618	ref|Mus musculus eosinophil-associated, ribonuclease A family, member 2 (Ear2), mRNA [NM_007895]	Ear2	1.03e-05	0.000495	908.67	222.65	0.245028
A_55_P2065513	ref|Mus musculus early B cell factor 1 (Ebf1), transcript variant 4, mRNA [NM_001290711]	Ebf1	1.12e-05	0.000523	95.21	10.57	0.111018
A_51_P405397	ref|Mus musculus extracellular matrix protein 1 (Ecm1), transcript variant 1, mRNA [NM_007899]	Ecm1	0.0002135	0.00279	7618.11	26087.5	3.4244
A_55_P2089710	ref|Mus musculus endothelin receptor type B (Ednrb), transcript variant 3, mRNA [NM_001276296]	Ednrb	0.0008226	0.00682	26.18	87.96	3.35982
A_55_P1994648	ref|Mus musculus eukaryotic translation elongation factor 1 delta (guanine nucleotide exchange protein) (Eef1d), transcript variant 1, mRNA [NM_029663]	Eef1d	9.58e-05	0.0017	13597.2	5552.09	0.408326
A_51_P160544	ref|Mus musculus epidermal growth factor-containing fibulin-like extracellular matrix protein 2 (Efemp2), transcript variant 1, mRNA [NM_021474]	Efemp2	1.01e-05	0.000489	41.9	119.59	2.85418
A_51_P144319	ref|Mus musculus ephrin A5 (Efna5), transcript variant 1, mRNA [NM_207654]	Efna5	0.0004856	0.00477	5.95	24.95	4.19328
A_52_P340073	ref|Mus musculus ephrin B2 (Efnb2), mRNA [NM_010111]	Efnb2	0.0004222	0.00434	32.48	86.24	2.65517
A_55_P2045163	ref|Mus musculus euchromatic histone methyltransferase 1 (Ehmt1), transcript variant 1, mRNA [NM_001012518]	Ehmt1	0.0001317	0.00204	450.22	232.11	0.515548
A_55_P2175284	ref|Mus musculus etoposide induced 2.4 mRNA (Ei24), transcript variant 1, mRNA [NM_001199494]	Ei24	3.9e-06	0.000289	27.84	98.13	3.52478
A_55_P1998396	ref|Mus musculus eukaryotic translation initiation factor 2 alpha kinase 4 (Eif2ak4), transcript variant 1, mRNA [NM_013719]	Eif2ak4	0.0002892	0.00338	66.94	22.97	0.343143
A_51_P211341	ref|Mus musculus eukaryotic translation initiation factor 3, subunit J1 (Eif3j1), mRNA [NM_144545]	Eif3j1	0.0001306	0.00203	239.66	105.1	0.438538
A_55_P2043466	ref|Mus musculus eukaryotic translation initiation factor 5 (Eif5), transcript variant 1, mRNA [NM_173363]	Eif5	3.9e-06	0.000289	6618.14	947.39	0.14315
A_52_P533304	ref|Mus musculus eukaryotic translation initiation factor 5 (Eif5), transcript variant 1, mRNA [NM_173363]	Eif5	4.58e-05	0.00112	9291.77	2498.96	0.268943
A_55_P2037613	ref|Mus musculus ELM2 and Myb/SANT-like domain containing 1 (Elmsan1), transcript variant 1, mRNA [NM_001163502]	Elmsan1	8.55e-05	0.00159	70.38	37.83	0.537511
A_51_P215066	ref|Mus musculus ER membrane protein complex subunit 4 (Emc4), mRNA [NM_026519]	Emc4	0.0007351	0.00634	552.33	864.48	1.56515
A_51_P336403	ref|Mus musculus ER membrane protein complex subunit 7 (Emc7), mRNA [NM_133749]	Emc7	0.0007398	0.00635	370.02	568.37	1.53605
A_55_P2113673	ref|Mus musculus echinoderm microtubule associated protein like 1 (Eml1), transcript variant 1, mRNA [NM_001043335]	Eml1	2.84e-05	0.000876	11.53	46.61	4.0425
A_55_P1988907	ref|Mus musculus echinoderm microtubule associated protein like 4 (Eml4), transcript variant 1, mRNA [NM_001114361]	Eml4	5.08e-05	0.00118	187.86	66.31	0.352976
A_55_P2040936	ref|Mus musculus endoglin (Eng), transcript variant 2, mRNA [NM_001146350]	Eng	6.08e-05	0.00132	33.37	91.67	2.74708
A_55_P2027240	ref|Mus musculus endo-beta-N-acetylglucosaminidase (Engase), mRNA [NM_172573]	Engase	< 1e-07	3.32e-05	115.3	585.38	5.07702
A_52_P28775	ref|Mus musculus endo-beta-N-acetylglucosaminidase (Engase), mRNA [NM_172573]	Engase	7.5e-06	0.000412	22.58	117.07	5.18468
A_66_P105074	ref|Mus musculus ectonucleotide pyrophosphatase/phosphodiesterase 5 (Enpp5), transcript variant 1, mRNA [NM_032003]	Enpp5	0.0008098	0.00675	10.55	20.46	1.93934
A_55_P2167984	Unknown	ENSMUST00000004050	6.4e-06	0.000378	1328.72	4933.09	3.71266
A_55_P2075125	ref|PREDICTED: Mus musculus paired box 2 (Pax2), transcript variant X10, mRNA [XM_006526756]	ENSMUST00000004340	0.0007239	0.00627	16.14	42.32	2.62206
A_55_P1981964	ref|PREDICTED: Mus musculus tumor necrosis factor receptor superfamily, member 13b (Tnfrsf13b), transcript variant X1, mRNA [XM_006533851]	ENSMUST00000010286	3e-07	7.14e-05	558.5	91.19	0.163277
A_51_P462428	ref|PREDICTED: Mus musculus UDP-N-acetyl-alpha-D-galactosamine:polypeptide N-acetylgalactosaminyltransferase 15 (Galnt15), transcript variant X1, mRNA [XM_006519699]	ENSMUST00000022460	0.0003013	0.00348	7.41	37.27	5.02969
A_55_P2084797	gb|Mus musculus 4 days neonate male adipose cDNA, RIKEN full-length enriched library, clone:B430219L17 product:similar to LAF-4 PROTEIN (LYMPHOID NUCLEAR PROTEIN RELATED TO AF4) [Homo sapiens], full insert sequence. [AK046648]	ENSMUST00000027250	3.59e-05	0.000994	414.75	1306.48	3.15004
A_55_P1981674	gb|AU258065 3'-directed mouse cDNA library Mus musculus cDNA clone BED0011985 3', mRNA sequence [AU258065]	ENSMUST00000027384	0.0008467	0.00696	26.43	54.06	2.0454
A_66_P124724	ref|PREDICTED: Mus musculus ring finger protein 19B (Rnf19b), transcript variant X3, mRNA [XM_006537028]	ENSMUST00000030584	0.0004302	0.00441	99.49	240.23	2.41461
A_51_P418737	gb|Mus musculus 14, 17 days embryo head cDNA, RIKEN full-length enriched library, clone:3200001K10 product:hypothetical Glutamic acid-rich region containing protein, full insert sequence. [AK014289]	ENSMUST00000030920	4.63e-05	0.00113	158.99	58.15	0.365746
A_66_P101107	ref|PREDICTED: Mus musculus bromodomain containing 7 (Brd7), transcript variant X3, mRNA [XM_006531048]	ENSMUST00000034085	5.3e-05	0.00122	120.22	49.05	0.408002
A_55_P2015941	ref|PREDICTED: Mus musculus membrane-associated ring finger (C3HC4) 3 (March3), transcript variant X1, mRNA [XM_006526019]	ENSMUST00000035278	6.73e-05	0.0014	751.38	192.54	0.256249
A_55_P2095181	gb|Mus musculus adult male olfactory brain cDNA, RIKEN full-length enriched library, clone:6430547E06 product:hypothetical Ferredoxin-fold anticodon binding domain containing protein, full insert sequence. [AK135025]	ENSMUST00000042391	0.00018	0.00248	55.98	23.97	0.428189
A_55_P2337138	gb|Mus musculus 18-day embryo whole body cDNA, RIKEN full-length enriched library, clone:1110029L17 product:unclassifiable, full insert sequence. [AK003962]	ENSMUST00000044113	0.0003517	0.00386	544.54	132.64	0.243582
A_66_P123824	gb|Mus musculus adult male bone cDNA, RIKEN full-length enriched library, clone:9830164D01 product:sortilin-related receptor, LDLR class A repeats-containing, full insert sequence. [AK162665]	ENSMUST00000060989	9.83e-05	0.00173	178.92	56.03	0.313157
A_55_P2081437	ref|PREDICTED: Mus musculus RGD motif, leucine rich repeats, tropomodulin domain and proline-rich containing (Rltpr), transcript variant X4, mRNA [XM_006530900]	ENSMUST00000062574	6.35e-05	0.00135	341.46	178.47	0.522667
A_51_P346523	gb|Mus musculus adult male testis cDNA, RIKEN full-length enriched library, clone:4930572I07 product:hypothetical Multiheme cytochromes structure containing protein, full insert sequence. [AK029808]	ENSMUST00000067521	0.0008093	0.00675	188.07	87.62	0.46589
A_55_P1955891	gb|Mus musculus RAD51 homolog c (S. cerevisiae), mRNA (cDNA clone MGC:116006 IMAGE:30640414), complete cds. [BC090648]	ENSMUST00000067692	7e-05	0.00143	1015.99	565.85	0.556944
A_55_P2045928	ref|PREDICTED: Mus musculus butyrophilin-like 10 (Btnl10), transcript variant X1, mRNA [XM_006532532]	ENSMUST00000069941	2.48e-05	0.000825	3868.95	10171.4	2.62898
A_55_P2143251	ref|PREDICTED: Mus musculus regulating synaptic membrane exocytosis 3 (Rims3), transcript variant X1, mRNA [XM_006503101]	ENSMUST00000071093	0.0009888	0.00776	22.31	49.45	2.21649
A_66_P114974	Unknown	ENSMUST00000071866	6.07e-05	0.00132	2988.12	1634.89	0.54713
A_55_P2036813	gb|Mus musculus adult male cerebellum cDNA, RIKEN full-length enriched library, clone:1500011O09 product:HISTONE H2B, full insert sequence. [AK018765]	ENSMUST00000078267	3e-07	7.14e-05	750.28	111.05	0.148011
A_55_P2074757	gb|Mus musculus 16 days embryo head cDNA, RIKEN full-length enriched library, clone:C130032H06 product:prostaglandin I2 (prostacyclin) synthase, full insert sequence. [AK048059]	ENSMUST00000088041	3.13e-05	0.00092	15.73	30.1	1.91354
A_55_P2046374	tc|Q569X5_MOUSE (Q569X5) Glyceraldehyde-3-phosphate dehydrogenase (LOC14433 protein) (16 days embryo head cDNA, RIKEN full-length enriched library, clone:C130021D09 product:glyceraldehyde-3-phosphate dehydrogenase, full insert sequence) (CRL-1722 L5178Y-R	ENSMUST00000089534	0.000298	0.00346	83.12	151.64	1.82435
A_55_P2100197	ref|PREDICTED: Mus musculus alcohol dehydrogenase 6B (class V) (Adh6b), transcript variant X1, mRNA [XM_006502557]	ENSMUST00000090166	0.0007445	0.00637	18.37	51.18	2.78606
A_55_P2115260	ref|PREDICTED: Mus musculus zinc finger protein 717-like (LOC102642717), transcript variant X2, mRNA [XM_011239667]	ENSMUST00000093768	0.0008635	0.00704	23.85	13.49	0.565618
A_51_P159503	ref|PREDICTED: Mus musculus ring finger protein 213 (Rnf213), transcript variant X1, mRNA [XM_006534630]	ENSMUST00000093902	7.46e-05	0.00148	221.07	568.64	2.57222
A_52_P24428	gb|Mus musculus ankyrin repeat domain 11, mRNA (cDNA clone IMAGE:6810694), partial cds. [BC059876]	ENSMUST00000098334	0.000523	0.00501	255.13	142.28	0.557676
A_55_P2151308	ref|PREDICTED: Mus musculus RIKEN cDNA G430095P16 gene (G430095P16Rik), misc_RNA [XR_106143]	ENSMUST00000098571	4.7e-06	0.000322	154.08	62.08	0.402908
A_66_P124164	Unknown	ENSMUST00000099684	0.0009199	0.00737	148.15	23.24	0.156868
A_55_P2049479	ref|PREDICTED: Mus musculus SH3-domain binding protein 5 (BTK-associated) (Sh3bp5), transcript variant X1, mRNA [XM_006519013]	ENSMUST00000100730	4.86e-05	0.00116	150.42	60.9	0.404866
A_55_P2174967	gb|Mus musculus cDNA, clone:Y2G0109M02, strand:minus, reference:ENSEMBL:Mouse-Transcript-ENST:ENSMUST00000065157, based on BLAT search. [AK207987]	ENSMUST00000101049	5.91e-05	0.0013	146.7	276.16	1.88248
A_52_P578436	gb|Mus musculus clone AIDWTmB-11 immunoglobulin kappa light chain mRNA, partial cds. [DQ372800]	ENSMUST00000101325	8e-07	0.000122	524.1	108.47	0.206964
A_55_P2075459	ref|PREDICTED: Mus musculus dystrobrevin, beta (Dtnb), transcript variant X1, mRNA [XM_011243813]	ENSMUST00000101637	5.8e-06	0.000361	15.59	6.11	0.391918
A_55_P2141943	gb|Mus musculus 10, 11 days embryo whole body cDNA, RIKEN full-length enriched library, clone:2810489I21 product:E2 UBIQUITIN-CONJUGATING ENZYME UBCM8, full insert sequence. [AK013452]	ENSMUST00000102642	2.99e-05	0.0009	1337.26	367.62	0.274905
A_51_P505521	gb|Mus musculus histone cluster 1, H4i, mRNA (cDNA clone IMAGE:4205460), with apparent retained intron. [BC019757]	ENSMUST00000102977	0.0001719	0.00242	3042.65	7676.24	2.52288
A_55_P2062802	gb|Mus musculus partial mRNA for immunoglobulin kappa light chain variable region (IGKV gene). [AJ277812]	ENSMUST00000103301	0.0009549	0.00758	57.79	9.71	0.168022
A_52_P538084	gb|M.musculus immunoglobulin kappa light chain (DBA/1) gene, v region. [Z25442]	ENSMUST00000103303	2.53e-05	0.000834	39.32	5.49	0.139624
A_51_P414879	gb|Ab2 kappa chain V region/mAb H {V/J junction} [mice, MLR-lpr/lpr, mRNA Partial, 312 nt]. [S60874]	ENSMUST00000103304	3e-07	7.14e-05	106.57	12.68	0.118983
A_66_P109731	gb|Mus musculus clone 17 immunoglobulin kappa light chain mRNA, partial cds. [AY731702]	ENSMUST00000103312	0.0001335	0.00205	63.55	5.32	0.0837136
A_55_P2276221	gb|Mus musculus epidermal growth factor receptor antibody MR1scFv mRNA, partial cds. [U76382]	ENSMUST00000103315	2.8e-06	0.000245	103.65	11.23	0.108345
A_55_P2179341	gb|M.musculus mRNA for IgM V(k)MRB11. [X63811]	ENSMUST00000103316	2.5e-06	0.000232	58.85	4.5	0.0764656
A_55_P2187067	gb|Mus musculus anti-DNA antibody Ig kappa chain mRNA, V-J region, hybridoma 73.4, partial cds. [U30243]	ENSMUST00000103317	6.1e-06	0.00037	106.4	18.56	0.174436
A_52_P630429	gb|Mus musculus clone H1 monoclonal autoantibody light chain variable region mRNA, partial cds. [EU568236]	ENSMUST00000103318	4e-06	0.00029	75.61	11.24	0.148658
A_51_P390937	gb|Mus musculus clone SMN-1-2 immunoglobulin kappa light chain variable region mRNA, partial cds. [JX420695]	ENSMUST00000103320	2.57e-05	0.000837	211.6	46.92	0.221739
A_66_P102346	gb|Mus musculus monoclonal antibody FG1 to cardiolipin, Ig light chain variable region mRNA, partial cds. [U41438]	ENSMUST00000103321	6.35e-05	0.00135	57.6	10.71	0.185938
A_55_P1974014	gb|Mus musculus clone FS3-21 immunoglobulin light chain variable region mRNA, partial cds. [JX492472]	ENSMUST00000103322	3.73e-05	0.00102	76.71	15.48	0.201799
A_55_P2132533	gb|Mus musculus Ig rearranged anti-Sm hybridoma mRNA V-region sequence. [L09033]	ENSMUST00000103324	3.96e-05	0.00105	34.21	8.08	0.236188
A_55_P2047589	gb|M.musculus (A.SW) mRNA for ASWU1 antibody light chain variable region. [X75105]	ENSMUST00000103328	1.84e-05	0.000699	164.22	23.19	0.141213
A_51_P407657	gb|Mus musculus rearranged immunoglobulin light chain variable region mRNA, partial cds. [U37911]	ENSMUST00000103331	2.2e-06	0.000214	83.9	7.04	0.0839094
A_66_P113466	gb|Mus musculus clone AiDWTimmB-38 immunoglobulin kappa light chain mRNA, partial cds. [DQ372793]	ENSMUST00000103334	5.75e-05	0.00128	50.64	9.11	0.179897
A_55_P1977451	gb|Mus musculus anti-human uPAR immunoglobulin light chain variable region mRNA, partial cds. [AY351698]	ENSMUST00000103341	0.0005695	0.0053	137.79	13.67	0.0992089
A_55_P2058040	Unknown	ENSMUST00000103345	1.83e-05	0.000698	270.25	52	0.192414
A_66_P140474	gb|M.musculus immunoglobulin rearranged kappa-chain (OK1) mRNA V region, partial cds. [M83037]	ENSMUST00000103348	6e-07	0.000107	197.18	29.09	0.14753
A_55_P2058028	gb|M.musculus BALB/c IgG light chain variable region mRNA. [X79554]	ENSMUST00000103351	3.2e-06	0.000267	199.46	34.63	0.173619
A_52_P546162	gb|Mus musculus clone FS1-7-10 immunoglobulin light chain variable region mRNA, partial cds. [JX492340]	ENSMUST00000103355	1.3e-06	0.000155	85.75	19.17	0.223557
A_51_P115601	gb|M.musculus mRNA II (2C5-3) for autoantibody (V-region light chain). [X67198]	ENSMUST00000103364	2.1e-06	0.000206	41.56	3.83	0.0921559
A_55_P2026258	gb|Mus musculus immunoglobulin kappa light chain, variable region mRNA, clone BALB/c-17, partial cds. [U18562]	ENSMUST00000103365	8e-07	0.000122	115.72	7.46	0.064466
A_66_P103232	gb|Mus musculus anti-DNA antibody light chain variable region mRNA, partial cds. [U88691]	ENSMUST00000103366	0.0005331	0.00507	47.89	7.15	0.1493
A_55_P2026268	gb|Mouse Ig kappa-chain (anti-insulin Ab 126) mRNA V region, partial cds. [M34528]	ENSMUST00000103368	1.9e-06	0.000194	56.13	6.25	0.111349
A_52_P112190	gb|mAb BA.N4:4.57 V kappa region [mice, B cell hybridoma, BALB/c, mRNA, 300 nt]. [S60946]	ENSMUST00000103377	0.0007481	0.00639	39.33	8.7	0.221205
A_66_P106497	gb|Mus musculus anti-DNA antibody Ig kappa chain mRNA, V-J region, hybridoma 52-4, partial cds. [U29575]	ENSMUST00000103378	1.64e-05	0.00064	67.15	11.03	0.164259
A_55_P2094104	gb|Mus musculus anti-DNA immunoglobulin light chain IgG, antibody 423s.96, partial cds. [U55650]	ENSMUST00000103380	< 1e-07	3.32e-05	172.52	8.83	0.0511825
A_52_P186262	gb|Mus musculus mAb 24.1.2 immunoglobulin light chain variable region mRNA, partial cds. [AF163743]	ENSMUST00000103383	1.1e-06	0.000142	85.06	9.28	0.109099
A_66_P134171	gb|Mus musculus mRNA for immunoglobulin G2a kappa chain, V-J region from anti-HIV p17 specific hybridoma hyHIV-12. [D14730]	ENSMUST00000103384	4.15e-05	0.00107	57.84	11.26	0.194675
A_55_P2003911	gb|Mus musculus VL mRNA for anti-Tn immunoglobulin light chain monoclonal antibody, partial cds. [AB663493]	ENSMUST00000103391	2e-07	5.83e-05	252.72	15.15	0.0599478
A_55_P2087429	gb|Mus musculus monoclonal antibody 3F10 immunoglobulin light chain variable region mRNA, partial sequence. [EU817848]	ENSMUST00000103393	2.2e-06	0.000214	91.05	5.73	0.0629325
A_55_P1978033	gb|Mus musculus clone Br1.3L immunoglobulin light chain variable region mRNA, partial cds. [HQ015080]	ENSMUST00000103397	6.95e-05	0.00142	81.57	4.89	0.0599485
A_52_P374653	gb|M.musculus mRNA for IgG light chain V region (BWA3). [X67625]	ENSMUST00000103397	0.0001899	0.00258	79.99	3.77	0.0471309
A_52_P614207	gb|Mus musculus immunoglobulin kappa chain complex, mRNA (cDNA clone MGC:91220 IMAGE:4206216), complete cds. [BC080787]	ENSMUST00000103399	5e-06	0.000329	98.28	13.32	0.135531
A_55_P2183369	gb|Mus musculus immunoglobulin kappa light chain, variable region mRNA, clone BALB/c-51, partial cds. [U18577]	ENSMUST00000103401	2.67e-05	0.00085	80.45	7.29	0.0906153
A_52_P502849	gb|Mus musculus immunoglobulin kappa chain variable 21 (V21)-4, mRNA (cDNA clone IMAGE:4989625). [BC108385]	ENSMUST00000103401	0.0001006	0.00175	96.28	3.12	0.0324055
A_65_P07626	gb|Mus musculus anti-DNA antibody Ig kappa chain mRNA, V-J region, hybridoma 73.11, partial cds. [U30234]	ENSMUST00000103403	0.000476	0.00471	27.14	4.95	0.182388
A_51_P395899	gb|Mus musculus monoclonal antibody K1-4k light chain variable region mRNA, partial cds. [AF433163]	ENSMUST00000103404	0.0007691	0.00652	85.2	38.19	0.448239
A_55_P2060897	gb|Mus musculus partial mRNA for anti-amyloid beta antibody light chain WO2. [AM910933]	ENSMUST00000103410	< 1e-07	3.32e-05	6568.04	824.09	0.12547
A_51_P485421	gb|Mus musculus 2 days neonate thymus thymic cells cDNA, RIKEN full-length enriched library, clone:E430023B15 product:immunoglobulin heavy chain 6 (heavy chain of IgM), full insert sequence. [AK088666]	ENSMUST00000103426	4.8e-06	0.000327	762.16	150.82	0.197885
A_55_P2150734	gb|Mus musculus mRNA for IgM heavy chain VDJ region, strain BALB/c, clone 69.13. [HF569556]	ENSMUST00000103444	0.0004197	0.00433	29.33	8	0.272758
A_55_P2030299	gb|Mus musculus strain C57BL/6 clone 34 immunoglobulin heavy chain mRNA, partial cds. [JX120203]	ENSMUST00000103469	2e-07	5.83e-05	121.41	13.82	0.113829
A_66_P113188	ref|PREDICTED: Mus musculus uncharacterized LOC102642252 (LOC102642252), mRNA [XM_006544503]	ENSMUST00000103492	0.0001347	0.00206	15.37	3.52	0.229018
A_66_P136569	gb|Mus musculus partial mRNA for immunoglobulin heavy chain variable region (IGHV2B gene). [AJ277813]	ENSMUST00000103515	0.0003308	0.00371	19.98	3.17	0.158659
A_55_P2001281	gb|Mus musculus clone J558.B11 immunoglobulin heavy chain variable region mRNA, partial cds. [AF296428]	ENSMUST00000103523	0.0004334	0.00444	17.28	3.52	0.203704
A_55_P1993001	gb|Mus musculus clone J558.37 immunoglobulin heavy chain variable region mRNA, partial cds. [AF303868]	ENSMUST00000103526	0.000827	0.00685	31.01	6.28	0.202515
A_55_P2001274	gb|Mus musculus isolate IgMus1111-3 immunoglobulin heavy chain mRNA, partial cds. [AY114394]	ENSMUST00000103532	0.0003345	0.00373	31.85	6.09	0.191209
A_51_P513776	gb|Mus musculus mRNA for IgA heavy chain VDJ region, strain BALB/c, clone 21.21. [HF569789]	ENSMUST00000103535	2.91e-05	0.000887	91.02	31.69	0.348165
A_55_P2187030	gb|Mus musculus clone J558.B19 immunoglobulin heavy chain variable region mRNA, partial cds. [AF296436]	ENSMUST00000103537	2.5e-06	0.000232	35.3	9.68	0.274221
A_55_P2130497	gb|Mus musculus isolate M14H immunoglobulin heavy chain variable region mRNA, partial cds. [GQ856057]	ENSMUST00000103538	8e-07	0.000122	50.65	6.82	0.13465
A_55_P1999033	gb|Mus musculus CB17 SCID immunoglobulin heavy chain V region mRNA, clone 45-24h, partial cds. [U22990]	ENSMUST00000103540	0.000197	0.00264	12.61	3.88	0.307692
A_55_P2011950	gb|Mus musculus mRNA for IgM heavy chain VDJ region, strain BALB/c, clone 70.24. [HF569572]	ENSMUST00000103552	1.16e-05	0.000532	77.15	23.75	0.307842
A_55_P1987406	gb|Mus musculus cell-line 4H3 immunoglobulin gamma 1 light chain variable region mRNA, partial cds. [AY679096]	ENSMUST00000103746	1e-06	0.000133	344.26	68.45	0.198832
A_55_P2145224	gb|Mus musculus monoclonal anti-estradiol 10G6D6 immunoglobulin lambda chain mRNA, partial cds. [AF290571]	ENSMUST00000103749	1e-07	3.32e-05	3710.44	278.32	0.07501
A_55_P2057283	gb|Mus musculus clone 33s13 nonfunctional immunoglobulin lambda chain mRNA, partial sequence. [AY170502]	ENSMUST00000103749	3e-07	7.14e-05	2966.34	254.72	0.0858701
A_55_P2077628	ref|PREDICTED: Mus musculus dicarbonyl L-xylulose reductase (Dcxr), transcript variant X2, mRNA [XM_006534029]	ENSMUST00000106148	0.0003318	0.00372	53.28	202.57	3.80199
A_55_P2077458	gb|Mus musculus adult male diencephalon cDNA, RIKEN full-length enriched library, clone:9330110M07 product:monocyte to macrophage differentiation-associated, full insert sequence. [AK033889]	ENSMUST00000107887	0.0001052	0.00179	12.17	33.45	2.74856
A_52_P615375	gb|Mus musculus 8 days embryo whole body cDNA, RIKEN full-length enriched library, clone:5730450G06 product:H2A HISTONE FAMILY, MEMBER L homolog [Homo sapiens], full insert sequence. [AK077568]	ENSMUST00000108817	0.0001677	0.00238	376.21	823.78	2.18968
A_65_P08768	ref|PREDICTED: Mus musculus fibulin 1 (Fbln1), transcript variant X1, mRNA [XM_006520437]	ENSMUST00000109432	5.68e-05	0.00128	18.23	50.36	2.76248
A_55_P2471798	ref|PREDICTED: Mus musculus synaptosomal-associated protein 23 (Snap23), transcript variant X2, mRNA [XM_006499055]	ENSMUST00000110711	1.94e-05	0.000727	482.7	1268.22	2.62735
A_65_P09523	gb|Mus musculus adult pancreas islet cells cDNA, RIKEN full-length enriched library, clone:C820007E08 product:hypothetical protein, full insert sequence. [AK050521]	ENSMUST00000112050	0.0003719	0.00398	207.87	75.94	0.365324
A_65_P11425	gb|Mus musculus 4 days neonate thymus cDNA, RIKEN full-length enriched library, clone:B630007K10 product:Bmp2-inducible kinase, full insert sequence. [AK046752]	ENSMUST00000112974	1.36e-05	0.000587	171.43	27.81	0.162224
A_55_P1956782	gb|Mus musculus adult male testis cDNA, RIKEN full-length enriched library, clone:1700101E01 product:unclassifiable, full insert sequence. [AK028093]	ENSMUST00000113843	0.0003169	0.0036	21.87	7.52	0.34385
A_55_P2019349	gb|Mus musculus thioredoxin reductase 2, mRNA (cDNA clone MGC:5671 IMAGE:3584154), complete cds. [BC013688]	ENSMUST00000115604	1.15e-05	0.00053	252.45	48.13	0.190652
A_55_P2108397	Unknown	ENSMUST00000117060	0.000527	0.00504	88.52	22.69	0.256326
A_55_P1980931	Unknown	ENSMUST00000117212	0.0009852	0.00774	1932.63	926.34	0.479316
A_52_P322927	Unknown	ENSMUST00000117952	0.000495	0.00483	32.48	14.96	0.460591
A_55_P1993390	Unknown	ENSMUST00000118824	0.0005041	0.00489	5667.16	3714.01	0.655356
A_55_P1952788	ref|PREDICTED: Mus musculus Son DNA binding protein (Son), transcript variant X10, mRNA [XM_006522973]	ENSMUST00000119368	0.0005667	0.00528	30.11	16.71	0.554965
A_55_P2071893	tc|Q6IAX2_HUMAN (Q6IAX2) RPL21 protein (Ribosomal protein L21), partial (88%) [TC1724585]	ENSMUST00000120315	0.0004903	0.00479	595.38	353.69	0.594058
A_55_P1996816	Unknown	ENSMUST00000120596	0.0007426	0.00636	3776.6	2027.54	0.536869
A_55_P2102719	gb|PREDICTED: Mus musculus predicted gene 4130 (Gm4130), misc_RNA [XR_105545]	ENSMUST00000120702	0.000598	0.00548	5335.93	2842.31	0.532674
A_51_P208263	Unknown	ENSMUST00000121100	0.0002045	0.00271	4732.4	2485.36	0.52518
A_55_P1957754	Unknown	ENSMUST00000121261	0.0005289	0.00505	4087.58	2553.64	0.624732
A_55_P2171185	Unknown	ENSMUST00000121691	0.0004065	0.00423	2174.77	1120.83	0.515379
A_52_P245766	Unknown	ENSMUST00000121815	2.9e-06	0.000249	108.05	333.39	3.08552
A_55_P2102578	ref|PREDICTED: Mus musculus uncharacterized LOC102633308 (LOC102633308), ncRNA [XR_377649]	ENSMUST00000121853	0.0005365	0.00509	8677.14	5664.15	0.652767
A_66_P109296	Unknown	ENSMUST00000121873	0.0002456	0.00305	645.33	278.72	0.431903
A_52_P467930	gb|Mus musculus cDNA clone IMAGE:9088166. [BC158068]	ENSMUST00000121989	0.0005224	0.00501	278.47	669.43	2.40396
A_55_P2065726	gb|Mus musculus 0 day neonate lung cDNA, RIKEN full-length enriched library, clone:E030006M07 product:RIKEN cDNA 4933437K13 gene, full insert sequence. [AK086865]	ENSMUST00000134941	8e-07	0.000122	63.98	12.39	0.193654
A_52_P1187949	ref|PREDICTED: Mus musculus tripartite motif-containing 5 (Trim5), transcript variant X2, mRNA [XM_992714]	ENSMUST00000138557	0.0003086	0.00353	18.84	8.04	0.426752
A_52_P344152	gb|Mus musculus HGFL(S) protein (Hgfl) mRNA, complete cds. [AF528078]	ENSMUST00000139139	8.96e-05	0.00163	34.85	9.44	0.270875
A_55_P2186808	Unknown	ENSMUST00000140182	7.84e-05	0.00152	665.3	191.7	0.288141
A_55_P2186332	ref|PREDICTED: Mus musculus cholinergic receptor, nicotinic, alpha polypeptide 9 (Chrna9), transcript variant X4, misc_RNA [XR_376992]	ENSMUST00000145599	0.0005641	0.00526	47	98.45	2.09468
A_55_P2067952	gb|PREDICTED: Mus musculus predicted gene 5097 (Gm5097), mRNA [XM_285300]	ENSMUST00000148137	1.6e-05	0.000636	238.55	116.87	0.489918
A_55_P1956837	gb|Mus musculus 10 days neonate cerebellum cDNA, RIKEN full-length enriched library, clone:B930010I20 product:unclassifiable, full insert sequence. [AK081001]	ENSMUST00000149682	3.96e-05	0.00105	21.96	6.49	0.295537
A_52_P214612	gb|Mus musculus adult male tongue cDNA, RIKEN full-length enriched library, clone:2310024N18 product:unclassifiable, full insert sequence. [AK009498]	ENSMUST00000149874	2.4e-05	0.00081	488.83	1416.12	2.89696
A_55_P2087876	gb|Mus musculus mammary gland RCB-0526 Jyg-MC(A) cDNA, RIKEN full-length enriched library, clone:G830011F05 product:zinc finger protein 278, full insert sequence. [AK166189]	ENSMUST00000153603	5.07e-05	0.00118	67.42	31.3	0.464254
A_55_P2173210	ref|PREDICTED: Mus musculus pyrin and HIN domain-containing protein 1-like (LOC100862473), transcript variant X1, partial mRNA [XM_011238171]	ENSMUST00000155076	3.9e-06	0.000289	109.7	307.57	2.80374
A_55_P2169539	Unknown	ENSMUST00000161710	4.08e-05	0.00107	73.99	20.39	0.275578
A_55_P2138097	Unknown	ENSMUST00000165198	0.0007869	0.00663	6251.56	4007.17	0.640987
A_55_P2103948	gb|M.musculus mRNA (L14-7H4) for IgK light chain V region. [X59099]	ENSMUST00000166380	2.13e-05	0.00076	92.01	8.95	0.097272
A_55_P2160383	Unknown	ENSMUST00000167639	1.7e-06	0.000187	1484.29	345.84	0.233
A_55_P2077635	Unknown	ENSMUST00000168753	0.00013	0.00202	1125.92	3118.32	2.76958
A_66_P106789	Unknown	ENSMUST00000169692	0.0001117	0.00187	37.61	15.03	0.399628
A_52_P213483	gb|Mus musculus 6E6 monoclonal antibody heavy chain variable region, (IgH) mRNA, partial cds. [AF045501]	ENSMUST00000170551	3.5e-06	0.000273	68.03	10.22	0.150228
A_55_P1966089	Unknown	ENSMUST00000173552	0.0004867	0.00477	26.48	12.28	0.463746
A_55_P2148046	Unknown	ENSMUST00000173809	6.66e-05	0.00139	236.96	455.1	1.92058
A_55_P2108483	Unknown	ENSMUST00000173809	0.0001194	0.00192	4769.52	9086.53	1.90512
A_55_P1956130	ref|PREDICTED: Mus musculus histocompatibility 2, Q region locus 6 (H2-Q6), transcript variant X1, mRNA [XM_011251279]	ENSMUST00000174699	0.0002659	0.00321	5299.41	9780.33	1.84555
A_55_P2258375	ref|PREDICTED: Mus musculus uncharacterized LOC102640169 (LOC102640169), transcript variant X1, ncRNA [XR_383495]	ENSMUST00000176510	0.000843	0.00695	27.04	58.97	2.18084
A_52_P308875	gb|Mus musculus adult male hippocampus cDNA, RIKEN full-length enriched library, clone:C630044A22 product:hypothetical protein, MGC:7002, full insert sequence. [AK049998]	ENSMUST00000177098	9.98e-05	0.00174	232.63	77.01	0.331041
A_66_P127563	gb|Mus musculus clone CBAimmB-21 immunoglobulin kappa light chain mRNA, partial cds. [DQ372760]	ENSMUST00000177697	4e-07	8.35e-05	48.1	4.87	0.101247
A_55_P2186978	gb|Mus musculus immunoglobulin kappa light chain variable region mRNA, clone MRL1-56, partial cds. [U19317]	ENSMUST00000177795	3e-07	7.14e-05	225.7	38.03	0.168498
A_55_P2097161	gb|Mus musculus adult male testis cDNA, RIKEN full-length enriched library, clone:4933438K12 product:RIKEN cDNA 4933438K12 gene, full insert sequence. [AK017110]	ENSMUST00000178021	0.0001812	0.00249	1142.86	546.14	0.477871
A_52_P497388	Unknown	ENSMUST00000178086	0.0004907	0.0048	4889.21	2625.57	0.537013
A_55_P1960148	gb|Mus musculus 10 day old male pancreas cDNA, RIKEN full-length enriched library, clone:1810048H17 product:similar to Ig heavy chain precursor [Mus musculus], full insert sequence. [AK007826]	ENSMUST00000178282	7.56e-05	0.00149	983.63	226.66	0.230432
A_51_P509679	gb|Mus musculus immunoglobulin heavy chain complex, mRNA (cDNA clone MGC:6727 IMAGE:3588636), complete cds. [BC004786]	ENSMUST00000178282	9.36e-05	0.00167	1626.72	360.1	0.221366
A_55_P1976109	Unknown	ENSMUST00000181799	0.0004492	0.00454	2977.9	1757.78	0.590275
A_52_P248403	Unknown	ENSMUST00000188378	0.0007846	0.00662	3.88	9.8	2.52577
A_55_P2005685	ref|PREDICTED: Mus musculus importin 11 (Ipo11), transcript variant X4, misc_RNA [XR_382746]	ENSMUST00000191312	0.0002324	0.00293	77.78	258.31	3.32103
A_51_P266248	tc|MUSIGCD17 immunoglobulin delta-chain {Mus musculus} (exp=-1; wgp=0; cg=0), complete [TC1650351]	ENSMUST00000192250	< 1e-07	< 1e-07	802.21	56.67	0.0706424
A_55_P1952212	Unknown	ENSMUST00000192264	3.98e-05	0.00105	31.36	9.65	0.307717
A_55_P2097269	Unknown	ENSMUST00000192273	6e-06	0.000368	1137.37	218.01	0.191679
A_55_P1968304	Unknown	ENSMUST00000192935	1.4e-06	0.000161	254.75	762.46	2.99297
A_55_P1992487	gb|Mus musculus hydroxymethylbilane synthase, mRNA (cDNA clone MGC:6604 IMAGE:3487642), complete cds. [BC003861]	ENSMUST00000193396	0.0005223	0.00501	736.24	283.4	0.384929
A_51_P104768	gb|Mus musculus strain C57BL/6 clone 57 immunoglobulin heavy chain mRNA, partial cds. [JX120299]	ENSMUST00000193893	1.56e-05	0.00063	37.33	6.12	0.163943
A_52_P358406	gb|Mus musculus anti-DNA immunoglobulin heavy chain IgM mRNA, antibody 452p.177m, partial cds. [U55531]	ENSMUST00000194865	2.07e-05	0.000754	29.47	3.54	0.120122
A_55_P2001262	ref|PREDICTED: Mus musculus immunoglobulin heavy variable 1-2 (Ighv1-2), misc_RNA [XR_865119]	ENSMUST00000195325	0.0004074	0.00423	39.08	9.05	0.231576
A_55_P1960097	ref|Mus musculus erythrocyte protein band 4.1-like 3 (Epb4.1l3), mRNA [NM_013813]	Epb4.1l3	2.85e-05	0.000876	4.76	16.49	3.46429
A_52_P73126	ref|Mus musculus erythrocyte protein band 4.2 (Epb4.2), mRNA [NM_013513]	Epb4.2	0.0001432	0.00215	434.93	60.52	0.139149
A_55_P1953236	gb|Mus musculus adult inner ear cDNA, RIKEN full-length enriched library, clone:F930109P22 product:erythrocyte protein band 4.2, full insert sequence. [AK158370]	Epb4.2	0.0009724	0.00768	173.13	49.34	0.284988
A_55_P2075636	ref|Mus musculus enhancer of polycomb homolog 2 (Drosophila) (Epc2), mRNA [NM_172663]	Epc2	9.16e-05	0.00165	56.78	29.39	0.517612
A_52_P518997	ref|Mus musculus Eph receptor A2 (Epha2), mRNA [NM_010139]	Epha2	0.0002451	0.00304	77.29	277.41	3.58921
A_55_P2062911	ref|Mus musculus Eph receptor A5 (Epha5), mRNA [NM_007937]	Epha5	0.0001079	0.00183	858.55	350.84	0.408642
A_55_P2054332	ref|Mus musculus Eph receptor B3 (Ephb3), mRNA [NM_010143]	Ephb3	3.84e-05	0.00103	1418.32	661.45	0.466362
A_55_P2002578	ref|Mus musculus epoxide hydrolase 1, microsomal (Ephx1), mRNA [NM_010145]	Ephx1	4.57e-05	0.00112	978.19	4794.56	4.90146
A_55_P2002577	ref|Mus musculus epoxide hydrolase 1, microsomal (Ephx1), mRNA [NM_010145]	Ephx1	0.0001822	0.0025	310.42	563.58	1.81554
A_55_P2074694	ref|Mus musculus epoxide hydrolase 4 (Ephx4), mRNA [NM_001001804]	Ephx4	0.0007532	0.00642	5.03	11.68	2.32207
A_55_P2072303	ref|Mus musculus Erbb2 interacting protein (Erbb2ip), transcript variant 4, mRNA [NM_001289474]	Erbb2ip	0.0007935	0.00667	4.44	10.8	2.43243
A_52_P69707	ref|Mus musculus endoplasmic reticulum-golgi intermediate compartment (ERGIC) 1 (Ergic1), mRNA [NM_026170]	Ergic1	4e-07	8.35e-05	46.06	139.89	3.03713
A_52_P97192	ref|Mus musculus endoplasmic reticulum-golgi intermediate compartment (ERGIC) 1 (Ergic1), mRNA [NM_026170]	Ergic1	2.16e-05	0.000766	44.92	115.42	2.56946
A_55_P2125811	ref|Mus musculus endothelial cell-specific adhesion molecule (Esam), mRNA [NM_027102]	Esam	0.0006125	0.00558	646.76	2157.81	3.33634
A_55_P1988158	ref|Mus musculus esterase D/formylglutathione hydrolase (Esd), transcript variant 1, mRNA [NM_001285423]	Esd	5.62e-05	0.00127	5744.67	15412.2	2.68286
A_55_P2006768	gb|Mus musculus esterase D/formylglutathione hydrolase, mRNA (cDNA clone MGC:57923 IMAGE:5694094), complete cds. [BC046766]	Esd	0.0003771	0.00402	3449.49	7896.96	2.28931
A_52_P194250	ref|Mus musculus E26 avian leukemia oncogene 1, 5' domain (Ets1), transcript variant 1, mRNA [NM_011808]	Ets1	1.48e-05	0.000613	441.28	133.33	0.302144
A_55_P2101920	ref|Mus musculus eva-1 homolog C (C. elegans) (Eva1c), transcript variant 1, mRNA [NM_001199210]	Eva1c	2.24e-05	0.000775	6.79	24.84	3.65832
A_55_P2010332	ref|Mus musculus Ewing sarcoma breakpoint region 1 (Ewsr1), transcript variant 1, mRNA [NM_001283061]	Ewsr1	0.0004873	0.00477	308.57	156.5	0.507178
A_55_P2043187	ref|Mus musculus exosome component 9 (Exosc9), mRNA [NM_019393]	Exosc9	3.23e-05	0.000935	548.68	281	0.512138
A_55_P2423586	ref|Mus musculus eyes absent 1 homolog (Drosophila) (Eya1), transcript variant 1, mRNA [NM_010164]	Eya1	0.0001554	0.00227	1579.04	766.19	0.485225
A_51_P174961	ref|Mus musculus coagulation factor X (F10), transcript variant 2, mRNA [NM_007972]	F10	8.1e-06	0.000435	1914.9	4915.66	2.56706
A_51_P484054	ref|Mus musculus coagulation factor VII (F7), mRNA [NM_010172]	F7	2.34e-05	0.000796	34.99	185.05	5.28865
A_55_P2045040	ref|Mus musculus coagulation factor VII (F7), mRNA [NM_010172]	F7	2.63e-05	0.000845	23.15	195.13	8.42894
A_51_P289239	ref|Mus musculus coagulation factor VIII (F8), transcript variant 1, mRNA [NM_007977]	F8	0.000358	0.0039	2.47	6.79	2.74899
A_55_P2009116	ref|Mus musculus RIKEN cDNA F830002L21 gene (F830002L21Rik), long non-coding RNA [NR_033558]	F830002L21Rik	0.00045	0.00455	290.19	99.84	0.34405
A_55_P2322064	gb|Mus musculus activated spleen cDNA, RIKEN full-length enriched library, clone:F830005D05 product:unclassifiable, full insert sequence. [AK089619]	F830005D05Rik	0.0007176	0.00623	28	15.14	0.540714
A_66_P125389	ref|Mus musculus RIKEN cDNA F830016B08 gene (F830016B08Rik), mRNA [NM_001101475]	F830016B08Rik	0.0001485	0.0022	4.42	18.97	4.29186
A_51_P290074	ref|Mus musculus fatty acid binding protein 7, brain (Fabp7), mRNA [NM_021272]	Fabp7	2.1e-05	0.000758	49.61	296.01	5.96674
A_51_P464029	ref|Mus musculus fatty acid desaturase 3 (Fads3), mRNA [NM_021890]	Fads3	0.0009183	0.00736	14.86	32.2	2.16689
A_51_P196629	ref|Mus musculus family with sequence similarity 102, member B (Fam102b), mRNA [NM_001163567]	Fam102b	0.0002716	0.00323	179.9	340.58	1.89316
A_55_P2003266	ref|Mus musculus family with sequence similarity 107, member A (Fam107a), mRNA [NM_183187]	Fam107a	5e-06	0.000329	645.6	2414.41	3.73979
A_55_P2023772	ref|Mus musculus family with sequence similarity 107, member B (Fam107b), mRNA [NM_025626]	Fam107b	0.0002497	0.00309	770.28	426.7	0.553954
A_51_P440865	ref|Mus musculus family with sequence similarity 110, member B (Fam110b), mRNA [NM_173426]	Fam110b	0.0001089	0.00184	25.65	75.91	2.95945
A_51_P148314	ref|Mus musculus family with sequence similarity 117, member A (Fam117a), mRNA [NM_172543]	Fam117a	1.6e-05	0.000636	4389.53	730.34	0.166382
A_55_P1989981	ref|Mus musculus family with sequence similarity 129, member B (Fam129b), mRNA [NM_146119]	Fam129b	0.0005261	0.00503	264.79	566.26	2.13852
A_55_P2140031	ref|Mus musculus family with sequence similarity 129, member B (Fam129b), mRNA [NM_146119]	Fam129b	0.000847	0.00696	262.43	574.64	2.18969
A_55_P2147791	ref|Mus musculus family with sequence similarity 129, member C (Fam129c), mRNA [NM_001166213]	Fam129c	0.0007638	0.00649	47.2	22.97	0.486653
A_52_P683306	ref|Mus musculus family with sequence similarity 13, member B (Fam13b), mRNA [NM_146084]	Fam13b	4.1e-05	0.00107	98.57	286.79	2.90951
A_55_P1972207	ref|Mus musculus family with sequence similarity 160, member B2 (Fam160b2), mRNA [NM_194345]	Fam160b2	0.0001032	0.00177	31.68	79.55	2.51105
A_55_P2088296	ref|Mus musculus family with sequence similarity 160, member B2 (Fam160b2), mRNA [NM_194345]	Fam160b2	0.000322	0.00363	1130.85	642.9	0.56851
A_52_P168575	ref|Mus musculus family with sequence similarity 169, member B (Fam169b), mRNA [NM_001013811]	Fam169b	0.0001326	0.00204	41.07	8.87	0.215973
A_55_P2094520	ref|Mus musculus family with sequence similarity 171, member A1 (Fam171a1), mRNA [NM_001081161]	Fam171a1	7.88e-05	0.00152	16.01	40.17	2.50906
A_55_P2106096	ref|Mus musculus family with sequence similarity 171, member A1 (Fam171a1), mRNA [NM_001081161]	Fam171a1	0.0007382	0.00635	4.79	16.19	3.37996
A_55_P1971639	ref|Mus musculus family with sequence similarity 206, member A (Fam206a), mRNA [NM_001081420]	Fam206a	0.0001164	0.00189	61.09	28.22	0.461941
A_55_P1955502	ref|Mus musculus family with sequence similarity 208, member B (Fam208b), mRNA [NM_134063]	Fam208b	0.0007378	0.00635	47.5	21.73	0.457474
A_51_P430929	ref|Mus musculus family with sequence similarity 20, member A (Fam20a), mRNA [NM_153782]	Fam20a	8.22e-05	0.00157	99.45	334.68	3.36531
A_51_P117865	ref|Mus musculus family with sequence similarity 20, member C (Fam20c), mRNA [NM_030565]	Fam20c	0.0008629	0.00704	65.49	139.85	2.13544
A_52_P676198	ref|Mus musculus family with sequence similarity 210, member B (Fam210b), mRNA [NM_025912]	Fam210b	3.6e-06	0.000275	1911.05	326.49	0.170843
A_52_P29953	ref|Mus musculus family with sequence similarity 212, member B (Fam212b), transcript variant 1, mRNA [NM_175398]	Fam212b	0.0004786	0.00472	5.57	16.53	2.96768
A_55_P1987730	ref|Mus musculus family with sequence similarity 213, member A (Fam213a), mRNA [NM_027464]	Fam213a	3.18e-05	0.000924	60424.7	7971.15	0.131919
A_55_P1991778	ref|Mus musculus family with sequence similarity 219, member A (Fam219a), transcript variant 1, mRNA [NM_001159583]	Fam219a	0.0001682	0.00238	1216.1	654.63	0.538303
A_55_P1984770	ref|Mus musculus family with sequence similarity 220, member A (Fam220a), mRNA [NM_026050]	Fam220a	0.0007566	0.00644	50068.3	20383.7	0.407118
A_51_P492047	ref|Mus musculus family with sequence similarity 3, member B (Fam3b), mRNA [NM_020622]	Fam3b	0.0003723	0.00398	4.71	14.62	3.10403
A_55_P2060278	ref|Mus musculus family with sequence similarity 45, member A (Fam45a), transcript variant 1, mRNA [NM_026437]	Fam45a	2.09e-05	0.000757	184.42	381.94	2.07103
A_51_P272876	ref|Mus musculus family with sequence similarity 46, member A (Fam46a), transcript variant 1, mRNA [NM_001160378]	Fam46a	0.0009462	0.00753	443.47	934.84	2.10801
A_55_P1957088	ref|Mus musculus family with sequence similarity 53, member B (Fam53b), mRNA [NM_212473]	Fam53b	0.0003437	0.0038	405.77	764.09	1.88306
A_55_P2035981	ref|Mus musculus family with sequence similarity 63, member A (Fam63a), transcript variant 1, mRNA [NM_199475]	Fam63a	0.0001489	0.0022	2270.72	5414.28	2.38439
A_51_P104125	ref|Mus musculus family with sequence similarity 76, member B (Fam76b), mRNA [NM_176836]	Fam76b	0.0003631	0.00394	83.69	43.01	0.51392
A_52_P73475	ref|Mus musculus family with sequence similarity 78, member A (Fam78a), mRNA [NM_175511]	Fam78a	7.07e-05	0.00144	309.89	175.33	0.565781
A_52_P330214	ref|Mus musculus Fanconi anemia, complementation group A (Fanca), mRNA [NM_016925]	Fanca	0.0001156	0.00189	43.04	15.33	0.35618
A_55_P2091676	ref|Mus musculus Fas (TNF receptor superfamily member 6) (Fas), transcript variant 1, mRNA [NM_007987]	Fas	0.0001638	0.00235	161.11	277.89	1.72485
A_55_P2038757	ref|Mus musculus filamin binding LIM protein 1 (Fblim1), transcript variant 2, mRNA [NM_133754]	Fblim1	9e-07	0.000127	7.99	66.77	8.3567
A_52_P588483	ref|Mus musculus fibulin 1 (Fbln1), mRNA [NM_010180]	Fbln1	0.0001161	0.00189	5	25.28	5.056
A_52_P590535	ref|Mus musculus fibulin 2 (Fbln2), transcript variant 1, mRNA [NM_007992]	Fbln2	0.0006662	0.00592	8.95	44.89	5.01564
A_55_P1965174	ref|Mus musculus F-box and leucine-rich repeat protein 2 (Fbxl2), mRNA [NM_178624]	Fbxl2	9.95e-05	0.00174	27.13	77.71	2.86436
A_52_P66199	ref|Mus musculus F-box protein 11 (Fbxo11), mRNA [NM_001081034]	Fbxo11	0.0002358	0.00296	49.2	28.75	0.58435
A_55_P2170847	ref|Mus musculus F-box protein 27 (Fbxo27), transcript variant 1, mRNA [NM_001163702]	Fbxo27	1.33e-05	0.000581	75.05	23.51	0.313258
A_52_P412529	ref|Mus musculus F-box protein 3 (Fbxo3), transcript variant 2, mRNA [NM_020593]	Fbxo3	6.46e-05	0.00136	76.07	22.27	0.292757
A_55_P2162815	ref|Mus musculus F-box protein 31 (Fbxo31), mRNA [NM_133765]	Fbxo31	4.76e-05	0.00115	3277.88	8507.58	2.59545
A_51_P362881	ref|Mus musculus F-box protein 38 (Fbxo38), mRNA [NM_134136]	Fbxo38	0.0001482	0.0022	313.37	144.78	0.46201
A_55_P2054350	ref|Mus musculus F-box protein 44 (Fbxo44), transcript variant 1, mRNA [NM_173401]	Fbxo44	0.0009051	0.00729	13.47	26.59	1.97402
A_51_P393958	ref|Mus musculus F-box protein 5 (Fbxo5), mRNA [NM_025995]	Fbxo5	0.0001327	0.00204	42.07	18.71	0.444735
A_55_P2018949	ref|Mus musculus F-box protein 7 (Fbxo7), mRNA [NM_153195]	Fbxo7	2.41e-05	0.000812	6374.54	1723.03	0.270299
A_55_P1978321	ref|Mus musculus F-box protein 8 (Fbxo8), mRNA [NM_015791]	Fbxo8	0.0009225	0.00739	114.83	65.32	0.568841
A_51_P312846	ref|Mus musculus f-box protein 9 (Fbxo9), transcript variant 1, mRNA [NM_023605]	Fbxo9	0.0002561	0.00313	8247.07	1890.5	0.229233
A_51_P491976	ref|Mus musculus F-box and WD-40 domain protein 17 (Fbxw17), mRNA [NM_175401]	Fbxw17	0.0002028	0.00269	69.44	130.43	1.87831
A_55_P2117345	ref|Mus musculus Fc receptor, IgE, low affinity II, alpha polypeptide (Fcer2a), transcript variant 1, mRNA [NM_013517]	Fcer2a	< 1e-07	3.32e-05	178.64	8.76	0.0490372
A_52_P408757	ref|Mus musculus Fc receptor, IgG, low affinity III (Fcgr3), mRNA [NM_010188]	Fcgr3	0.0008533	0.007	418.12	744.58	1.78078
A_51_P378298	ref|Mus musculus Fas apoptotic inhibitory molecule 3 (Faim3), mRNA [NM_026976]	Fcmr	< 1e-07	< 1e-07	1536.63	41.34	0.026903
A_51_P137604	ref|Mus musculus ficolin A (Fcna), mRNA [NM_007995]	Fcna	1.8e-06	0.000189	128.34	773.11	6.02392
A_51_P154485	ref|Mus musculus Fc receptor-like A (Fcrla), transcript variant 2, mRNA [NM_145141]	Fcrla	8e-07	0.000122	268.84	16.49	0.0613376
A_55_P2115257	ref|Mus musculus fer (fms/fps related) protein kinase (Fer), transcript variant 2, mRNA [NM_008000]	Fer	1.8e-06	0.000189	29.47	86.15	2.92331
A_55_P2115255	gb|Mus musculus fps/fes-related tyrosine kinase mRNA, complete cds. [U76762]	Fer	0.0001264	0.00199	6.42	21.1	3.2866
A_55_P1966209	ref|Mus musculus fasciculation and elongation protein zeta 2 (zygin II) (Fez2), transcript variant 1, mRNA [NM_001285940]	Fez2	1.1e-06	0.000142	208.48	615.57	2.95266
A_52_P260994	ref|Mus musculus FYVE, RhoGEF and PH domain containing 2 (Fgd2), transcript variant 2, mRNA [NM_013710]	Fgd2	2e-06	0.0002	143.74	38.82	0.270071
A_55_P2211319	ref|Mus musculus fibroblast growth factor 18 (Fgf18), transcript variant 1, mRNA [NM_008005]	Fgf18	0.0001166	0.00189	14.39	37.19	2.58443
A_55_P2169514	ref|Mus musculus fibroblast growth factor 23 (Fgf23), mRNA [NM_022657]	Fgf23	2.5e-05	0.000827	5347.25	13336.2	2.49404
A_55_P2057777	ref|Mus musculus fibroblast growth factor receptor 1 (Fgfr1), transcript variant 1, mRNA [NM_010206]	Fgfr1	4.36e-05	0.00109	479.8	1768.85	3.68664
A_55_P1967022	ref|Mus musculus fibroblast growth factor receptor 1 (Fgfr1), transcript variant 1, mRNA [NM_010206]	Fgfr1	0.0003398	0.00378	42.65	136.34	3.19672
A_51_P142153	ref|Mus musculus filamin A interacting protein 1-like (Filip1l), transcript variant 1, mRNA [NM_001040397]	Filip1l	2.8e-05	0.000876	258.14	87.49	0.338925
A_66_P135842	ref|Mus musculus FIP1 like 1 (S. cerevisiae) (Fip1l1), transcript variant 1, mRNA [NM_001159573]	Fip1l1	0.0003182	0.0036	365.96	172.75	0.472046
A_55_P2089530	ref|Mus musculus FK506 binding protein 10 (Fkbp10), transcript variant 1, mRNA [NM_010221]	Fkbp10	4.1e-05	0.00107	9.53	51.36	5.3893
A_55_P1952379	ref|Mus musculus FK506 binding protein 5 (Fkbp5), mRNA [NM_010220]	Fkbp5	5.4e-06	0.000349	237.11	667.14	2.81363
A_51_P415607	ref|Mus musculus FK506 binding protein 7 (Fkbp7), mRNA [NM_010222]	Fkbp7	0.0007104	0.00619	19.06	38.99	2.04565
A_52_P222350	ref|Mus musculus filamin, beta (Flnb), transcript variant 2, mRNA [NM_134080]	Flnb	0.0001174	0.0019	173.87	505.08	2.90493
A_55_P1975400	ref|Mus musculus filamin C, gamma (Flnc), mRNA [NM_001081185]	Flnc	0.0006904	0.00605	5.91	36.65	6.20135
A_66_P116412	ref|Mus musculus FMS-like tyrosine kinase 3 (Flt3), mRNA [NM_010229]	Flt3	8e-07	0.000122	53.9	8.97	0.166419
A_55_P2007981	ref|Mus musculus formin 2 (Fmn2), mRNA [NM_019445]	Fmn2	0.0001813	0.00249	178.05	444.07	2.49407
A_51_P162671	ref|Mus musculus folate receptor 2 (fetal) (Folr2), transcript variant 2, mRNA [NM_008035]	Folr2	0.0001152	0.00189	9.05	142.53	15.7492
A_55_P1955791	ref|Mus musculus Fgfr1op N-terminal like (Fopnl), mRNA [NM_025345]	Fopnl	6.08e-05	0.00132	529.21	1053.06	1.98987
A_66_P119420	ref|Mus musculus forkhead box K1 (Foxk1), mRNA [NM_199068]	Foxk1	2.5e-05	0.000827	102.1	51.85	0.507835
A_51_P138044	ref|Mus musculus forkhead box O1 (Foxo1), mRNA [NM_019739]	Foxo1	1.4e-06	0.000161	375.29	129.36	0.344693
A_52_P453884	ref|Mus musculus forkhead box O1 (Foxo1), mRNA [NM_019739]	Foxo1	9.6e-06	0.000476	227.6	76.8	0.337434
A_55_P2088825	ref|Mus musculus forkhead box P1 (Foxp1), transcript variant 1, mRNA [NM_053202]	Foxp1	0.0002934	0.00341	678.82	339.87	0.500678
A_52_P276792	ref|Mus musculus forkhead box P1 (Foxp1), transcript variant 1, mRNA [NM_053202]	Foxp1	0.00031	0.00354	213.99	112.62	0.526286
A_55_P2149983	ref|Mus musculus forkhead box P4 (Foxp4), transcript variant 1, mRNA [NM_001110824]	Foxp4	0.0009289	0.00743	421.28	237.41	0.563544
A_52_P68702	ref|Mus musculus FERM domain containing 4B (Frmd4b), mRNA [NM_145148]	Frmd4b	1.06e-05	0.000503	5.04	23.39	4.64087
A_55_P2092251	ref|Mus musculus ferric-chelate reductase 1 like (Frrs1l), mRNA [NM_001142965]	Frrs1l	0.0004227	0.00434	3.82	10.66	2.79058
A_55_P2289800	ref|Mus musculus furry homolog-like (Drosophila) (Fryl), mRNA [NM_028194]	Fryl	6.32e-05	0.00135	201.39	102.26	0.507771
A_51_P366061	ref|Mus musculus fascin homolog 1, actin bundling protein (Strongylocentrotus purpuratus) (Fscn1), mRNA [NM_007984]	Fscn1	0.0006932	0.00607	8.64	35.57	4.1169
A_51_P476209	ref|Mus musculus fascin homolog 3, actin-bundling protein, testicular (Strongylocentrotus purpuratus) (Fscn3), mRNA [NM_019569]	Fscn3	3.09e-05	0.000915	45.84	18.49	0.40336
A_55_P2394308	ref|Mus musculus follistatin (Fst), transcript variant 3, mRNA [NM_001301375]	Fst	0.0001468	0.00219	5.06	13.82	2.73123
A_55_P2165011	ref|Mus musculus fucosyltransferase 10 (Fut10), transcript variant 3, mRNA [NM_134161]	Fut10	0.0005873	0.0054	3.72	9.81	2.6371
A_55_P2069935	ref|Mus musculus FXYD domain-containing ion transport regulator 2 (Fxyd2), transcript variant b, mRNA [NM_052823]	Fxyd2	0.000307	0.00352	24.96	53.22	2.13221
A_52_P486322	ref|Mus musculus fizzy/cell division cycle 20 related 1 (Drosophila) (Fzr1), mRNA [NM_019757]	Fzr1	9.47e-05	0.00169	1791.96	349.63	0.19511
A_55_P2132681	ref|Mus musculus fizzy/cell division cycle 20 related 1 (Drosophila) (Fzr1), mRNA [NM_019757]	Fzr1	0.0001803	0.00248	532.89	142.33	0.267091
A_55_P2457154	ref|Mus musculus G2/M-phase specific E3 ubiquitin ligase (G2e3), transcript variant 3, mRNA [NM_001167964]	G2e3	2.96e-05	0.000897	45.63	117.67	2.57879
A_55_P2457153	ref|Mus musculus G2/M-phase specific E3 ubiquitin ligase (G2e3), transcript variant 2, mRNA [NM_001167963]	G2e3	0.0001043	0.00178	19.77	39.41	1.99342
A_52_P144310	ref|Mus musculus glutamate decarboxylase 1 (Gad1), mRNA [NM_008077]	Gad1	9.88e-05	0.00173	51.7	141.08	2.72882
A_51_P296608	ref|Mus musculus growth arrest and DNA-damage-inducible 45 alpha (Gadd45a), mRNA [NM_007836]	Gadd45a	0.0009102	0.00732	1855.49	874.41	0.471256
A_51_P326393	ref|Mus musculus GTPase activating protein and VPS9 domains 1 (Gapvd1), mRNA [NM_025709]	Gapvd1	0.0006566	0.00585	263.69	113.48	0.430354
A_55_P2114133	ref|Mus musculus GTPase activating RANGAP domain-like 3 (Garnl3), mRNA [NM_178888]	Garnl3	7.89e-05	0.00152	182.65	598.44	3.27643
A_51_P172054	ref|Mus musculus growth arrest specific 6 (Gas6), mRNA [NM_019521]	Gas6	3e-07	7.14e-05	80.36	736.64	9.16675
A_51_P411917	ref|Mus musculus GATA binding protein 6 (Gata6), mRNA [NM_010258]	Gata6	0.0001668	0.00237	30.25	107.17	3.54281
A_51_P228276	ref|Mus musculus glioblastoma amplified sequence (Gbas), mRNA [NM_008095]	Gbas	1.61e-05	0.000636	78.19	178.15	2.27842
A_51_P203955	ref|Mus musculus guanylate binding protein 2 (Gbp2), mRNA [NM_010260]	Gbp2	7.14e-05	0.00144	252.58	825.09	3.26665
A_51_P398766	ref|Mus musculus guanylate binding protein 2b (Gbp2b), mRNA [NM_010259]	Gbp2b	0.000365	0.00395	20.79	114.48	5.50649
A_55_P2472435	ref|Mus musculus guanylate binding protein 3 (Gbp3), transcript variant 1, mRNA [NM_001289492]	Gbp3	0.0002078	0.00274	151.18	369.23	2.44232
A_55_P2052385	ref|Mus musculus guanylate binding protein 6 (Gbp6), mRNA [NM_194336]	Gbp6	0.0002531	0.0031	15.34	49.81	3.24707
A_55_P2052380	ref|Mus musculus guanylate binding protein 6 (Gbp6), mRNA [NM_194336]	Gbp6	0.0003426	0.00379	27.03	63.65	2.35479
A_51_P323180	ref|Mus musculus guanylate-binding protein 9 (Gbp9), mRNA [NM_172777]	Gbp9	3e-07	7.14e-05	137.76	484.51	3.51706
A_51_P483159	ref|Mus musculus GTP cyclohydrolase I feedback regulator (Gchfr), mRNA [NM_177157]	Gchfr	8e-06	0.000432	4361.28	14545.1	3.33506
A_55_P2038640	ref|Mus musculus GCN1 general control of amino-acid synthesis 1-like 1 (yeast) (Gcn1l1), mRNA [NM_172719]	Gcn1l1	0.0002482	0.00307	92.06	52.26	0.567673
A_55_P2169714	ref|Mus musculus GCN1 general control of amino-acid synthesis 1-like 1 (yeast) (Gcn1l1), mRNA [NM_172719]	Gcn1l1	0.0005313	0.00506	968.99	583.16	0.601823
A_52_P116006	ref|Mus musculus guanine deaminase (Gda), mRNA [NM_010266]	Gda	0.0002161	0.00281	4125.28	972.37	0.23571
A_55_P1960735	ref|Mus musculus growth differentiation factor 15 (Gdf15), mRNA [NM_011819]	Gdf15	4e-07	8.35e-05	7.24	286.31	39.5456
A_51_P468464	ref|Mus musculus glycerophosphodiester phosphodiesterase domain containing 5 (Gdpd5), mRNA [NM_201352]	Gdpd5	0.0001752	0.00244	22.71	50.74	2.23426
A_51_P370678	ref|Mus musculus growth factor independent 1B (Gfi1b), transcript variant 1, mRNA [NM_008114]	Gfi1b	1.27e-05	0.000561	115.64	432.98	3.74421
A_55_P2154252	ref|Mus musculus glutamine fructose-6-phosphate transaminase 2 (Gfpt2), mRNA [NM_013529]	Gfpt2	2.44e-05	0.000815	6.23	19.02	3.05297
A_51_P165098	ref|Mus musculus golgi associated, gamma adaptin ear containing, ARF binding protein 2 (Gga2), mRNA [NM_028758]	Gga2	1e-06	0.000133	227.95	68.47	0.300373
A_55_P2119463	ref|Mus musculus gamma-glutamyl hydrolase (Ggh), mRNA [NM_010281]	Ggh	0.0002257	0.0029	413.12	762.6	1.84595
A_51_P469902	ref|PREDICTED: Mus musculus geranylgeranyl diphosphate synthase 1 (Ggps1), transcript variant X6, mRNA [XM_011244281]	Ggps1	0.0001165	0.00189	185.63	75.74	0.408016
A_55_P2170569	ref|Mus musculus geranylgeranyl diphosphate synthase 1 (Ggps1), mRNA [NM_010282]	Ggps1	0.0006381	0.00574	439.78	246.5	0.560508
A_55_P2061381	ref|Mus musculus growth hormone inducible transmembrane protein (Ghitm), transcript variant 2, mRNA [NM_001199122]	Ghitm	6.58e-05	0.00138	20509.7	5526.43	0.269455
A_52_P246749	ref|Mus musculus growth hormone inducible transmembrane protein (Ghitm), transcript variant 1, mRNA [NM_078478]	Ghitm	0.0002579	0.00314	13996.4	4280.43	0.305824
A_52_P392509	ref|PREDICTED: Mus musculus gypsy retrotransposon integrase 1 (Gin1), transcript variant X1, mRNA [XM_006529614]	Gin1	0.0001359	0.00208	271.19	72.19	0.266197
A_52_P370935	ref|Mus musculus glucocorticoid induced transcript 1 (Glcci1), transcript variant 1, mRNA [NM_133236]	Glcci1	3.8e-06	0.000287	143.69	29.19	0.203146
A_55_P2022773	ref|Mus musculus glucocorticoid induced transcript 1 (Glcci1), transcript variant 1, mRNA [NM_133236]	Glcci1	4.98e-05	0.00117	77.38	15.63	0.20199
A_52_P108447	ref|Mus musculus GLIS family zinc finger 2 (Glis2), mRNA [NM_031184]	Glis2	0.0001147	0.00189	21.68	72.66	3.35148
A_51_P437717	ref|Mus musculus glycosylated lysosomal membrane protein (Glmp), mRNA [NM_020003]	Glmp	0.0005062	0.00491	336.97	582.02	1.72722
A_51_P156631	ref|Mus musculus glutaredoxin 5 homolog (S. cerevisiae) (Glrx5), mRNA [NM_028419]	Glrx5	3.5e-06	0.000273	24754.2	4733.64	0.191225
A_55_P2180764	ref|Mus musculus glutaminase (Gls), transcript variant 1, mRNA [NM_001081081]	Gls	0.0007947	0.00667	90.67	43.08	0.47513
A_52_P122843	ref|Mus musculus GLTSCR1-like (Gltscr1l), mRNA [NM_001100452]	Gltscr1l	0.0005598	0.00523	29.02	10.95	0.377326
A_55_P2142146	ref|Mus musculus glutamate-ammonia ligase (glutamine synthetase) (Glul), mRNA [NM_008131]	Glul	5.3e-05	0.00122	467.87	1084.51	2.31797
A_55_P2277171	gb|Mus musculus adult male cecum cDNA, RIKEN full-length enriched library, clone:9130233E15 product:hypothetical Phenylalanine-rich region profile containing protein, full insert sequence. [AK136568]	Gm10134	2.12e-05	0.000758	28.39	103.47	3.64459
A_55_P2117420	ref|PREDICTED: Mus musculus predicted gene 10257 (Gm10257), mRNA [XM_003084942]	Gm10257	4.89e-05	0.00116	27562	12809	0.464731
A_55_P1970498	ref|Mus musculus predicted gene 10336 (Gm10336), long non-coding RNA [NR_045170]	Gm10336	0.0007666	0.00651	7.3	18.81	2.57671
A_55_P2110584	gb|Mus musculus 13 days embryo stomach cDNA, RIKEN full-length enriched library, clone:D530003P12 product:hypothetical protein, full insert sequence. [AK142429]	Gm10369	6e-06	0.000368	12.42	40.83	3.28744
A_55_P2413924	gb|Mus musculus 8 days embryo whole body cDNA, RIKEN full-length enriched library, clone:5730437O09 product:hypothetical protein, full insert sequence. [AK077526]	Gm10404	0.00029	0.00338	98.21	176.21	1.79422
A_55_P2169069	gb|Mus musculus adult male hypothalamus cDNA, RIKEN full-length enriched library, clone:A230099F01 product:hypothetical protein, full insert sequence. [AK138421]	Gm10405	0.0001486	0.0022	524.21	268.04	0.511322
A_55_P2207215	ref|PREDICTED: Mus musculus predicted gene 10419 (Gm10419), transcript variant X2, ncRNA [XR_880540]	Gm10419	3.59e-05	0.000994	6.95	27.12	3.90216
A_55_P2090782	gb|Mus musculus activated spleen cDNA, RIKEN full-length enriched library, clone:F830116B19 product:hypothetical protein, full insert sequence. [AK157058]	Gm10576	0.0003636	0.00395	561.67	308.54	0.549326
A_66_P123055	ref|Mus musculus predicted gene 10845 (Gm10845), long non-coding RNA [NR_033535]	Gm10845	0.0004752	0.0047	2267.41	830.45	0.366255
A_55_P2137286	ref|Mus musculus predicted gene 10845 (Gm10845), long non-coding RNA [NR_033535]	Gm10845	0.0007441	0.00637	1220.9	599.14	0.490736
A_55_P2185330	gb|Mus musculus 16 days neonate thymus cDNA, RIKEN full-length enriched library, clone:A130089I23 product:hypothetical protein, full insert sequence. [AK038241]	Gm10914	0.0003192	0.00361	30.71	13.96	0.454575
A_55_P2125049	ref|Mus musculus predicted gene 11127 (Gm11127), mRNA [NM_001199967]	Gm11127	5.46e-05	0.00124	5234.12	10178.6	1.94467
A_55_P2011436	gb|Mus musculus adult male testis cDNA, RIKEN full-length enriched library, clone:4932436F18 product:leukemia-associated gene, full insert sequence. [AK030082]	Gm11223	0.0002649	0.0032	214.37	107.57	0.501796
A_55_P1961302	ref|Mus musculus predicted gene 11974 (Gm11974), long non-coding RNA [NR_045893]	Gm11974	0.0003378	0.00376	338.58	663.43	1.95945
A_55_P2057936	ref|Mus musculus predicted gene 12250 (Gm12250), mRNA [NM_001135115]	Gm12250	1.96e-05	0.000732	135.82	386.94	2.84892
A_55_P2042615	gb|Mus musculus 0 day neonate cerebellum cDNA, RIKEN full-length enriched library, clone:C230094I18 product:unclassifiable, full insert sequence. [AK082716]	Gm12576	9.5e-06	0.000476	283.31	1262.47	4.45614
A_55_P2102897	ref|Mus musculus predicted gene 12657 (Gm12657), mRNA [NM_001081019]	Gm12657	2.42e-05	0.000814	8437.6	3849.13	0.456188
A_55_P2060253	ref|Mus musculus predicted gene 12657 (Gm12657), mRNA [NM_001081019]	Gm12657	2.62e-05	0.000845	10656.3	4686.65	0.4398
A_51_P500082	ref|Mus musculus predicted gene 14446 (Gm14446), transcript variant 1, mRNA [NM_001110517]	Gm14446	5.5e-06	0.000352	52.06	163.81	3.14656
A_52_P420608	ref|Mus musculus predicted gene 1631 (Gm1631), long non-coding RNA [NR_037979]	Gm1631	4.42e-05	0.0011	10.97	37.27	3.39745
A_55_P2174726	ref|Mus musculus predicted gene 1631 (Gm1631), long non-coding RNA [NR_037979]	Gm1631	0.0001124	0.00187	21.48	53.74	2.50186
A_55_P1964965	ref|Mus musculus predicted gene 1673 (Gm1673), mRNA [NM_001033458]	Gm1673	0.000616	0.00559	55.93	114.22	2.0422
A_55_P2037692	ref|Mus musculus predicted gene 1968 (Gm1968), long non-coding RNA [NR_037689]	Gm1968	0.0007953	0.00667	93.35	316.59	3.39143
A_55_P1959863	ref|PREDICTED: Mus musculus predicted gene, 31035 (Gm31035), transcript variant X2, mRNA [XM_006518121]	Gm31035	0.0009255	0.00741	3.45	10.73	3.11014
A_55_P2082658	ref|PREDICTED: Mus musculus predicted gene, 31105 (Gm31105), transcript variant X1, ncRNA [XR_405043]	Gm31105	0.0007532	0.00642	10.3	27.88	2.7068
A_55_P2051566	ref|PREDICTED: Mus musculus predicted gene, 31142 (Gm31142), transcript variant X3, ncRNA [XR_385547]	Gm31142	7e-06	0.000399	41.91	8.78	0.209497
A_51_P227445	ref|PREDICTED: Mus musculus predicted gene, 32819 (Gm32819), ncRNA [XR_379375]	Gm32819	0.0001862	0.00254	61.72	10.92	0.176928
A_55_P2014326	ref|PREDICTED: Mus musculus predicted gene, 33698 (Gm33698), partial mRNA [XM_011242642]	Gm33698	3.42e-05	0.000974	98.65	232.42	2.35601
A_55_P2049262	ref|PREDICTED: Mus musculus predicted gene 3373 (Gm3373), transcript variant X11, misc_RNA [XR_874105]	Gm3373	0.0005972	0.00548	62.02	31.84	0.513383
A_55_P1968618	ref|PREDICTED: Mus musculus predicted gene, 34342 (Gm34342), ncRNA [XR_865817]	Gm34342	0.000804	0.00673	81.14	174.79	2.15418
A_55_P1972915	ref|PREDICTED: Mus musculus predicted gene, 35410 (Gm35410), mRNA [XM_006502573]	Gm35410	5.04e-05	0.00118	2447.98	1113.99	0.455065
A_55_P2130852	gb|Mus musculus, clone IMAGE:1366468, mRNA, partial cds. [BC034904]	Gm4200	4.62e-05	0.00113	74.39	192.37	2.58597
A_55_P2156288	ref|PREDICTED: Mus musculus uncharacterized LOC105246959 (LOC105246959), transcript variant X4, ncRNA [XR_880563]	Gm42151	7.13e-05	0.00144	159.57	56.48	0.353951
A_55_P2013391	gb|Mus musculus 10 days neonate skin cDNA, RIKEN full-length enriched library, clone:4732470F13 product:unclassifiable, full insert sequence. [AK028917]	Gm4402	4.9e-05	0.00116	70.01	209.75	2.996
A_55_P1960738	gb|602334681F2 NCI_CGAP_Mam1 Mus musculus cDNA clone IMAGE:4457756 5'. [BG175686]	Gm4470	5.84e-05	0.0013	494.73	136.64	0.276191
A_55_P2133370	ref|PREDICTED: Mus musculus predicted gene 4610 (Gm4610), ncRNA [XR_168405]	Gm4610	0.0001027	0.00177	27.37	4.71	0.172086
A_55_P1991812	ref|Mus musculus predicted gene 5431 (Gm5431), mRNA [NM_001024230]	Gm5431	0.0003921	0.00413	3.98	16.19	4.06784
A_55_P1991811	ref|Mus musculus predicted gene 5431 (Gm5431), mRNA [NM_001024230]	Gm5431	0.0009766	0.0077	12.85	27.67	2.15331
A_55_P2100222	gb|Mus musculus 13 days embryo male testis cDNA, RIKEN full-length enriched library, clone:6030405G12 product:similar to KRUPPEL-RELATED ZINC FINGER PROTEIN F80-L [Mus musculus], full insert sequence. [AK031311]	Gm5433	6.4e-06	0.000378	1161.58	4092.46	3.52318
A_55_P2175590	gb|Mus musculus 2 cells egg cDNA, RIKEN full-length enriched library, clone:B020041A18 product:hypothetical protein, full insert sequence. [AK139943]	Gm5486	0.0001148	0.00189	4.83	11.97	2.47826
A_55_P2034600	ref|Mus musculus predicted pseudogene 5523 (Gm5523), non-coding RNA [NR_004447]	Gm5523	0.0002984	0.00346	61.4	119	1.93811
A_55_P2050592	ref|PREDICTED: Mus musculus predicted gene 5785 (Gm5785), mRNA [XM_011244243]	Gm5785	0.0004526	0.00456	221.94	95.22	0.429035
A_55_P2173664	ref|PREDICTED: Mus musculus predicted gene 626 (Gm626), transcript variant X2, mRNA [XM_011245237]	Gm626	0.0001658	0.00237	1271.14	619.95	0.487712
A_55_P2114187	ref|PREDICTED: Mus musculus predicted gene 6522 (Gm6522), misc_RNA [XR_887134]	Gm6522	0.0005523	0.00519	2537.38	193.96	0.0764411
A_55_P2062549	ref|Mus musculus predicted gene 6524 (Gm6524), non-coding RNA [NR_028307]	Gm6524	0.0005031	0.00489	364.45	185.42	0.508767
A_55_P2048022	ref|Mus musculus predicted gene 6578 (Gm6578), non-coding RNA [NR_003631]	Gm6578	3.04e-05	0.000905	683.9	215.11	0.314534
A_55_P1993640	ref|Mus musculus predicted gene 6994 (Gm6994), long non-coding RNA [NR_033141]	Gm6994	0.0001256	0.00198	1715.27	478.67	0.279064
A_55_P2074927	gb|Mus musculus 10 days neonate cortex cDNA, RIKEN full-length enriched library, clone:A830086M05 product:hypothetical protein, full insert sequence. [AK139445]	Gm7932	5.56e-05	0.00126	22.14	45.44	2.05239
A_55_P2096076	ref|PREDICTED: Mus musculus predicted gene 8256 (Gm8256), transcript variant X2, mRNA [XM_011245285]	Gm8256	0.0004215	0.00434	7.15	18.88	2.64056
A_55_P1956160	ref|Mus musculus predicted gene 8909 (Gm8909), mRNA [NM_001081032]	Gm8909	2.52e-05	0.000832	26.78	56.65	2.11538
A_55_P2013326	ref|Mus musculus predicted gene 9573 (Gm9573), mRNA [NM_001244654]	Gm9573	0.0007899	0.00665	7.87	20.64	2.62262
A_66_P125005	gb|Mus musculus 0 day neonate kidney cDNA, RIKEN full-length enriched library, clone:D630044N08 product:unclassifiable, full insert sequence. [AK085591]	Gm9648	4.92e-05	0.00116	92.75	349.23	3.76528
A_55_P2037697	ref|Mus musculus predicted gene 9733 (Gm9733), mRNA [NM_001076679]	Gm9733	0.0007574	0.00645	397.07	118.83	0.299267
A_51_P410927	gb|Mus musculus adult male testis cDNA, RIKEN full-length enriched library, clone:4933429E06 product:hypothetical protein, full insert sequence. [AK016980]	Gm9856	0.0004339	0.00444	102.99	45.36	0.440431
A_51_P217047	ref|Mus musculus guanine nucleotide binding protein (G protein), gamma 10 (Gng10), mRNA [NM_025277]	Gng10	0.0005455	0.00514	243.41	136.67	0.561481
A_51_P136355	ref|Mus musculus guanine nucleotide binding protein (G protein), gamma 11 (Gng11), mRNA [NM_025331]	Gng11	0.0002324	0.00293	52290	147992	2.83022
A_55_P2011087	ref|Mus musculus N-acetylglucosamine-1-phosphotransferase, gamma subunit (Gnptg), mRNA [NM_172529]	Gnptg	2.82e-05	0.000876	718.35	1646.29	2.29177
A_55_P2124543	ref|Mus musculus N-acetylglucosamine-1-phosphotransferase, gamma subunit (Gnptg), mRNA [NM_172529]	Gnptg	3.26e-05	0.000942	156.45	349.59	2.23452
A_55_P2120682	ref|Mus musculus golgi autoantigen, golgin subfamily a, 7 (Golga7), transcript variant 1, mRNA [NM_020585]	Golga7	0.0001296	0.00202	111.73	47.77	0.427549
A_55_P2027323	ref|Mus musculus golgi autoantigen, golgin subfamily a, 7 (Golga7), transcript variant 1, mRNA [NM_020585]	Golga7	0.000163	0.00234	1199.88	548.03	0.456737
A_55_P2103412	ref|Mus musculus golgi transport 1 homolog A (S. cerevisiae) (Golt1a), mRNA [NM_026680]	Golt1a	0.0003445	0.0038	32.21	15.67	0.486495
A_55_P2012296	ref|Mus musculus golgi associated PDZ and coiled-coil motif containing (Gopc), transcript variant 1, mRNA [NM_001199272]	Gopc	0.0006948	0.00608	85.87	51.13	0.595435
A_55_P1999294	ref|Mus musculus GC-rich promoter binding protein 1 (Gpbp1), transcript variant 2, mRNA [NM_028487]	Gpbp1	0.000333	0.00372	1730.41	763.65	0.441312
A_55_P1982404	ref|Mus musculus glycoprotein m6b (Gpm6b), transcript variant 2, mRNA [NM_001177956]	Gpm6b	0.0005107	0.00493	35.59	88.58	2.4889
A_55_P2011620	ref|Mus musculus G protein-coupled receptor 141 (Gpr141), mRNA [NM_181754]	Gpr141	0.0005383	0.0051	40.47	16.27	0.402026
A_55_P2156653	ref|Mus musculus G protein-coupled receptor 174 (Gpr174), transcript variant 1, mRNA [NM_001177781]	Gpr174	3.54e-05	0.000989	90.19	29.36	0.325535
A_52_P216613	ref|Mus musculus G protein-coupled receptor 18 (Gpr18), mRNA [NM_182806]	Gpr18	0.0005617	0.00524	86.34	25.85	0.299398
A_55_P2116385	ref|Mus musculus G protein-coupled receptor 183 (Gpr183), mRNA [NM_183031]	Gpr183	4.7e-05	0.00114	67.5	9.83	0.14563
A_51_P173709	ref|Mus musculus G protein-coupled receptor, family C, group 5, member B (Gprc5b), transcript variant 2, mRNA [NM_022420]	Gprc5b	0.0001102	0.00186	46.46	192.87	4.15131
A_52_P684378	ref|Mus musculus glutathione peroxidase 1 (Gpx1), mRNA [NM_008160]	Gpx1	8.37e-05	0.00157	279079	81467.8	0.291917
A_55_P2012960	ref|Mus musculus glutathione peroxidase 7 (Gpx7), mRNA [NM_024198]	Gpx7	0.0002312	0.00293	2.93	9.64	3.2901
A_51_P322265	ref|Mus musculus GRB2-related adaptor protein (Grap), mRNA [NM_027817]	Grap	0.0004714	0.00468	404.82	208.11	0.51408
A_52_P141488	ref|Mus musculus G protein-coupled receptor kinase 5 (Grk5), mRNA [NM_018869]	Grk5	9.49e-05	0.00169	103.77	216.88	2.09001
A_51_P192800	ref|Mus musculus granulin (Grn), mRNA [NM_008175]	Grn	0.0003984	0.00417	842.41	2316.81	2.75022
A_51_P128463	ref|Mus musculus glycine/arginine rich protein 1 (Grrp1), mRNA [NM_001099296]	Grrp1	0.000359	0.0039	4.13	18.96	4.5908
A_55_P1972772	ref|Mus musculus germ cell-specific gene 1 (Gsg1), transcript variant 3, mRNA [NM_010352]	Gsg1	3.39e-05	0.000967	8.46	26.39	3.11939
A_51_P114005	ref|Mus musculus glutathione S-transferase, mu 7 (Gstm7), mRNA [NM_026672]	Gstm7	0.0007596	0.00646	4.01	9.25	2.30673
A_51_P195153	ref|Mus musculus G two S phase expressed protein 1 (Gtse1), transcript variant 2, mRNA [NM_013882]	Gtse1	2.9e-06	0.000249	3.31	17.33	5.23565
A_55_P2035484	ref|Mus musculus guanylyl cyclase domain containing 1 (Gucd1), mRNA [NM_175133]	Gucd1	0.0005137	0.00496	801.89	1486.16	1.85332
A_55_P1974542	ref|Mus musculus glucoside xylosyltransferase 2 (Gxylt2), mRNA [NM_198612]	Gxylt2	3.46e-05	0.000978	273.49	133.7	0.488866
A_52_P77080	ref|Mus musculus glycophorin A (Gypa), mRNA [NM_010369]	Gypa	< 1e-07	3.32e-05	1314.36	93.67	0.0712666
A_51_P333274	ref|Mus musculus granzyme B (Gzmb), mRNA [NM_013542]	Gzmb	0.0003199	0.00362	346.74	839.49	2.42109
A_52_P343306	ref|Mus musculus histocompatibility 2, class II antigen A, alpha (H2-Aa), mRNA [NM_010378]	H2-Aa	0.0004069	0.00423	1382.14	504.46	0.364985
A_55_P1962747	ref|Mus musculus histocompatibility 2, class II antigen A, beta 1 (H2-Ab1), mRNA [NM_207105]	H2-Ab1	0.000724	0.00627	9103.89	3329.27	0.365698
A_55_P2146560	ref|Mus musculus histocompatibility 2, class II antigen A, beta 1 (H2-Ab1), mRNA [NM_207105]	H2-Ab1	0.0008448	0.00696	9061.41	3287.73	0.362828
A_55_P1981494	ref|PREDICTED: Mus musculus histocompatibility 2, blastocyst (H2-Bl), transcript variant X1, mRNA [XM_011238153]	H2-Bl	0.0005382	0.0051	522.83	948.65	1.81445
A_51_P278868	ref|Mus musculus histocompatibility 2, class II, locus Mb1 (H2-DMb1), mRNA [NM_010387]	H2-DMb1	0.0006289	0.00569	1288.4	574.38	0.445809
A_52_P1391	ref|Mus musculus histocompatibility 2, class II, locus Mb2 (H2-DMb2), mRNA [NM_010388]	H2-DMb2	9.04e-05	0.00164	91.41	9.86	0.107866
A_55_P2049647	ref|Mus musculus histocompatibility 2, K1, K region (H2-K1), transcript variant 1, mRNA [NM_001001892]	H2-K1	0.0003122	0.00355	6328.41	11082.9	1.75129
A_55_P2051334	ref|Mus musculus histocompatibility 2, K region locus 2 (H2-K2), non-coding RNA [NR_004446]	H2-K2	0.0002844	0.00333	8946.91	14603	1.63218
A_51_P502456	ref|Mus musculus histocompatibility 2, K region locus 2 (H2-K2), non-coding RNA [NR_004446]	H2-K2	0.0004844	0.00477	5569.79	8927.13	1.60278
A_51_P449325	ref|Mus musculus histocompatibility 2, O region alpha locus (H2-Oa), mRNA [NM_008206]	H2-Oa	< 1e-07	< 1e-07	491.52	37.83	0.0769653
A_55_P2082929	ref|Mus musculus histocompatibility 2, O region beta locus (H2-Ob), mRNA [NM_010389]	H2-Ob	< 1e-07	< 1e-07	358.72	15.14	0.0422056
A_66_P130916	ref|Mus musculus histocompatibility 2, O region beta locus (H2-Ob), mRNA [NM_010389]	H2-Ob	3e-07	7.14e-05	468.97	47.66	0.101627
A_55_P1995092	ref|Mus musculus histocompatibility 2, Q region locus 10 (H2-Q10), mRNA [NM_010391]	H2-Q10	0.0001988	0.00266	638.95	1242.43	1.94449
A_51_P219789	ref|Mus musculus histocompatibility 2, Q region locus 2 (H2-Q2), mRNA [NM_010392]	H2-Q2	0.0002275	0.00292	8791.34	16258.3	1.84936
A_51_P425048	ref|Mus musculus histocompatibility 2, Q region locus 2 (H2-Q2), mRNA [NM_010392]	H2-Q2	0.0004955	0.00483	1697.97	3047.62	1.79486
A_55_P1978465	ref|Mus musculus histocompatibility 2, Q region locus 5 (H2-Q5), non-coding RNA [NR_051981]	H2-Q5	3.33e-05	0.000953	494.06	1217.88	2.46504
A_55_P1978511	ref|Mus musculus histocompatibility 2, Q region locus 7 (H2-Q7), transcript variant 1, mRNA [NM_010394]	H2-Q7	0.0004934	0.00482	9272.66	15278.7	1.64772
A_55_P1978506	ref|Mus musculus histocompatibility 2, Q region locus 8 (H2-Q8), mRNA [NM_023124]	H2-Q8	0.0002011	0.00267	3934.54	7330.45	1.8631
A_51_P237754	ref|Mus musculus histocompatibility 2, T region locus 23 (H2-T23), mRNA [NM_010398]	H2-T23	5.73e-05	0.00128	8616.71	16679.2	1.93569
A_55_P2003991	ref|Mus musculus histocompatibility 2, T region locus 24 (H2-T24), mRNA [NM_008207]	H2-T24	8.28e-05	0.00157	69.35	218.74	3.15415
A_55_P2003996	ref|Mus musculus histocompatibility 2, T region locus 24 (H2-T24), mRNA [NM_008207]	H2-T24	0.0001633	0.00234	161.98	557.49	3.44172
A_55_P2088401	ref|Mus musculus histocompatibility 2, T region locus 9 (H2-T9), mRNA [NM_010399]	H2-T9	0.000173	0.00242	153.8	329.5	2.14239
A_55_P2065369	ref|Mus musculus H3 histone, family 3A (H3f3a), mRNA [NM_008210]	H3f3a	3.02e-05	0.000902	9742.39	4577.29	0.469832
A_55_P2172852	ref|Mus musculus 3-hydroxyacyl-CoA dehydratase 4 (Hacd4), mRNA [NM_025760]	Hacd4	6.33e-05	0.00135	379.23	1265.97	3.33826
A_51_P463120	ref|Mus musculus 3-hydroxyacyl-CoA dehydratase 4 (Hacd4), mRNA [NM_025760]	Hacd4	0.0006925	0.00607	1013.71	2820.22	2.78208
A_55_P2154536	ref|Mus musculus hydroxyacyl glutathione hydrolase (Hagh), transcript variant 2, mRNA [NM_001159626]	Hagh	2.36e-05	0.0008	19940.6	5437.61	0.27269
A_55_P2016237	ref|Mus musculus heart and neural crest derivatives expressed transcript 2 (Hand2), mRNA [NM_010402]	Hand2	0.0005645	0.00526	5.46	12.37	2.26557
A_51_P170696	ref|Mus musculus HAUS augmin-like complex, subunit 1 (Haus1), mRNA [NM_146089]	Haus1	0.0003851	0.00408	147.71	67.28	0.455487
A_55_P1973178	ref|Mus musculus HAUS augmin-like complex, subunit 5 (Haus5), mRNA [NM_027999]	Haus5	0.0001353	0.00207	79.86	40.42	0.506136
A_55_P2020876	ref|Mus musculus HAUS augmin-like complex, subunit 6 (Haus6), mRNA [NM_173400]	Haus6	0.0006953	0.00608	14.02	35.18	2.50927
A_51_P216605	ref|Mus musculus high mobility group box transcription factor 1 (Hbp1), transcript variant 2, mRNA [NM_177993]	Hbp1	1.46e-05	0.000607	96.43	12.55	0.130146
A_52_P87503	ref|Mus musculus hemoglobin, theta 1B (Hbq1b), mRNA [NM_001033981]	Hbq1b	0.0004092	0.00424	3582.25	1485.33	0.414636
A_55_P1965629	ref|Mus musculus host cell factor C1 (Hcfc1), mRNA [NM_008224]	Hcfc1	0.000846	0.00696	156.71	83.34	0.53181
A_51_P254656	ref|Mus musculus histidine decarboxylase (Hdc), mRNA [NM_008230]	Hdc	0.0008632	0.00704	863.31	1796.02	2.08039
A_55_P2004930	ref|Mus musculus HD domain containing 2 (Hddc2), mRNA [NM_027168]	Hddc2	0.0004677	0.00466	121.04	61.36	0.50694
A_66_P108019	ref|Mus musculus HEAT repeat containing 1 (Heatr1), mRNA [NM_144835]	Heatr1	4.15e-05	0.00107	547.64	276.06	0.50409
A_52_P1077588	ref|Mus musculus HEAT repeat containing 6 (Heatr6), mRNA [NM_145432]	Heatr6	0.000911	0.00732	30.65	15.27	0.498206
A_51_P376347	ref|Mus musculus heme binding protein 1 (Hebp1), mRNA [NM_013546]	Hebp1	1.29e-05	0.000567	876.95	269.98	0.307862
A_55_P2424767	ref|Mus musculus HECT, C2 and WW domain containing E3 ubiquitin protein ligase 1 (Hecw1), mRNA [NM_001081348]	Hecw1	0.0002389	0.00299	517.66	284.83	0.550226
A_55_P2131128	ref|Mus musculus helicase, POLQ-like (Helq), mRNA [NM_001081107]	Helq	0.0009808	0.00772	20.21	9.99	0.49431
A_55_P1975660	ref|Mus musculus hemogen (Hemgn), mRNA [NM_053149]	Hemgn	7.45e-05	0.00148	1719.28	798.98	0.464718
A_51_P249313	ref|Mus musculus hect domain and RLD 3 (Herc3), mRNA [NM_028705]	Herc3	0.0009353	0.00747	89.91	40.64	0.452008
A_55_P2004806	ref|Mus musculus hexamethylene bis-acetamide inducible 2 (Hexim2), transcript variant 1, mRNA [NM_027658]	Hexim2	7.21e-05	0.00145	6747.22	15434.6	2.28756
A_51_P467751	ref|Mus musculus heparan-alpha-glucosaminide N-acetyltransferase (Hgsnat), mRNA [NM_029884]	Hgsnat	3.12e-05	0.000919	398.13	931.97	2.34087
A_51_P440460	ref|Mus musculus huntingtin interacting protein 1 related (Hip1r), mRNA [NM_145070]	Hip1r	0.0004663	0.00465	34.55	9.35	0.270622
A_51_P270949	ref|Mus musculus histone cluster 1, H1b (Hist1h1b), mRNA [NM_020034]	Hist1h1b	7.9e-06	0.00043	82.94	38.08	0.459127
A_52_P420466	ref|Mus musculus histone cluster 1, H2ab (Hist1h2ab), mRNA [NM_175660]	Hist1h2ab	0.0004358	0.00446	362.38	158.15	0.43642
A_55_P2084691	gb|Mus musculus adult male colon cDNA, RIKEN full-length enriched library, clone:9030420B16 product:histone 1, H2ac, full insert sequence. [AK033518]	Hist1h2ac	0.0006219	0.00564	159.1	433.55	2.72502
A_55_P2109128	ref|Mus musculus histone cluster 1, H2be (Hist1h2be), transcript variant 2, mRNA [NM_178194]	Hist1h2be	7.5e-06	0.000412	110.7	340.05	3.07182
A_55_P2177154	ref|Mus musculus histone cluster 1, H2bm (Hist1h2bm), mRNA [NM_178200]	Hist1h2bm	0.0007566	0.00644	4999.01	11071.9	2.21481
A_55_P2158697	ref|Mus musculus histone cluster 1, H4i (Hist1h4i), mRNA [NM_175656]	Hist1h4i	0.000335	0.00374	543.44	1136.98	2.09219
A_55_P2174198	gb|Mus musculus histone cluster 1, H4i, mRNA (cDNA clone MGC:106611 IMAGE:30612926), complete cds. [BC092144]	Hist1h4i	0.0007168	0.00623	1503.11	2982.27	1.98407
A_55_P2135035	ref|Mus musculus histone cluster 1, H4m (Hist1h4m), mRNA [NM_001195421]	Hist1h4m	0.0008948	0.00724	221.32	453.87	2.05074
A_55_P1973349	ref|Mus musculus histone cluster 2, H4 (Hist2h4), mRNA [NM_033596]	Hist2h4	0.0005201	0.005	2858.02	4776.75	1.67135
A_55_P1988754	ref|Mus musculus histone cluster 4, H4 (Hist4h4), mRNA [NM_175652]	Hist4h4	0.0002158	0.0028	652.26	1108.58	1.6996
A_55_P2320283	ref|Mus musculus high mobility group AT-hook 2, pseudogene 1 (Hmga2-ps1), non-coding RNA [NR_037996]	Hmga2-ps1	0.0001392	0.00211	973.64	2754.67	2.82925
A_55_P2002689	ref|Mus musculus high mobility group box 1 (Hmgb1), mRNA [NM_010439]	Hmgb1	0.0001668	0.00237	335.84	578.97	1.72395
A_55_P2045476	ref|Mus musculus HMG box domain containing 4 (Hmgxb4), mRNA [NM_178017]	Hmgxb4	0.0002125	0.00277	48.47	23.94	0.493914
A_52_P477819	ref|Mus musculus heme oxygenase 2 (Hmox2), transcript variant 2, mRNA [NM_010443]	Hmox2	0.0003014	0.00348	328.1	547.88	1.66986
A_55_P2087225	ref|Mus musculus heterogeneous nuclear ribonucleoprotein A3 (Hnrnpa3), transcript variant b, mRNA [NM_146130]	Hnrnpa3	0.0005451	0.00514	118.5	69.82	0.589198
A_65_P08022	ref|Mus musculus heterogeneous nuclear ribonucleoprotein K (Hnrnpk), transcript variant 1, mRNA [NM_001301341]	Hnrnpk	0.0003554	0.00389	199.44	105.92	0.531087
A_55_P2107854	ref|Mus musculus heterogeneous nuclear ribonucleoprotein K (Hnrnpk), transcript variant 4, mRNA [NM_025279]	Hnrnpk	0.0004797	0.00473	477.27	256.82	0.538102
A_55_P1969625	ref|Mus musculus heterogeneous nuclear ribonucleoprotein R (Hnrnpr), transcript variant 1, mRNA [NM_028871]	Hnrnpr	0.0001241	0.00196	258.32	130.45	0.504994
A_55_P1982122	ref|Mus musculus homer homolog 1 (Drosophila) (Homer1), transcript variant S, mRNA [NM_011982]	Homer1	3.9e-05	0.00104	8.26	17.59	2.12954
A_55_P1982111	ref|Mus musculus homer homolog 1 (Drosophila) (Homer1), transcript variant L, mRNA [NM_147176]	Homer1	0.0002566	0.00313	24.92	47.4	1.90209
A_52_P535623	ref|Mus musculus hook homolog 1 (Drosophila) (Hook1), mRNA [NM_030014]	Hook1	0.0001794	0.00248	10.77	18.61	1.72795
A_51_P496934	ref|Mus musculus Hermansky-Pudlak syndrome 3 homolog (human) (Hps3), transcript variant 1, mRNA [NM_080634]	Hps3	5.71e-05	0.00128	79.6	40.1	0.503769
A_51_P400752	gb|Mus musculus strain AKR MHC class I antigen canonical splice variant H2-Q5 (H2-Q5) mRNA, H2-Q5k allele, complete cds, alternatively spliced. [HQ258995]	HQ258995	0.000175	0.00244	6306.29	11337.1	1.79775
A_52_P544555	ref|Mus musculus heat shock factor binding protein 1 (Hsbp1), mRNA [NM_024219]	Hsbp1	0.0002787	0.00329	689.66	1358.78	1.97022
A_55_P2105220	ref|Mus musculus HscB iron-sulfur cluster co-chaperone homolog (E. coli) (Hscb), mRNA [NM_153571]	Hscb	0.0001417	0.00214	6812.13	2985.83	0.438311
A_52_P140789	ref|Mus musculus heat shock protein 70 family, member 13 (Hspa13), transcript variant 1, mRNA [NM_030201]	Hspa13	0.0002769	0.00328	52.23	90.24	1.72774
A_55_P2069721	ref|Mus musculus heat shock protein 8 (Hspa8), mRNA [NM_031165]	Hspa8	0.0003122	0.00355	4583.02	7148.42	1.55976
A_55_P2039284	ref|Mus musculus heat shock protein 1 (Hspb1), mRNA [NM_013560]	Hspb1	0.0001788	0.00247	214.1	1097.53	5.12625
A_51_P346445	ref|Mus musculus heat shock protein family, member 7 (cardiovascular) (Hspb7), mRNA [NM_013868]	Hspb7	0.0003765	0.00402	4.54	35.04	7.71806
A_52_P422859	ref|Mus musculus perlecan (heparan sulfate proteoglycan 2) (Hspg2), mRNA [NM_008305]	Hspg2	0.0006294	0.00569	89.14	211.77	2.3757
A_55_P2003513	ref|Mus musculus heat shock 105kDa/110kDa protein 1 (Hsph1), mRNA [NM_013559]	Hsph1	0.0005209	0.005	138.63	334.68	2.4142
A_51_P225224	ref|Mus musculus HtrA serine peptidase 1 (Htra1), mRNA [NM_019564]	Htra1	2.73e-05	0.000864	24.72	139.51	5.64361
A_52_P217437	ref|Mus musculus HtrA serine peptidase 3 (Htra3), transcript variant 2, mRNA [NM_001042615]	Htra3	0.0003218	0.00363	12.91	27.75	2.1495
A_55_P2180789	ref|Mus musculus HECT, UBA and WWE domain containing 1 (Huwe1), mRNA [NM_021523]	Huwe1	0.0001965	0.00263	271.63	148.22	0.545669
A_55_P1960053	ref|Mus musculus hydrogen voltage-gated channel 1 (Hvcn1), transcript variant 1, mRNA [NM_001042489]	Hvcn1	6e-07	0.000107	811.72	163.17	0.201018
A_55_P1973399	ref|Mus musculus RIKEN cDNA I730030J21 gene (I730030J21Rik), transcript variant 1, long non-coding RNA [NR_045781]	I730030J21Rik	4.65e-05	0.00113	791.85	407.84	0.515047
A_55_P1972872	ref|Mus musculus RIKEN cDNA I830012O16 gene (I830012O16Rik), mRNA [NM_001005858]	I830012O16Rik	< 1e-07	3.32e-05	19.28	794.28	41.1971
A_66_P117933	ref|Mus musculus RIKEN cDNA I830012O16 gene (I830012O16Rik), mRNA [NM_001005858]	I830012O16Rik	3e-07	7.14e-05	4.45	59.84	13.4472
A_55_P1982049	ref|Mus musculus intercellular adhesion molecule 2 (Icam2), mRNA [NM_010494]	Icam2	0.0002686	0.00322	3077.34	9414.45	3.05928
A_51_P520966	ref|Mus musculus icos ligand (Icosl), mRNA [NM_015790]	Icosl	0.0002986	0.00346	376.25	161.57	0.429422
A_51_P132978	ref|Mus musculus isocitrate dehydrogenase 1 (NADP+), soluble (Idh1), transcript variant 2, mRNA [NM_010497]	Idh1	0.0003781	0.00402	41.32	83.36	2.01742
A_55_P2097176	ref|Mus musculus iduronidase, alpha-L- (Idua), transcript variant 1, mRNA [NM_008325]	Idua	5.27e-05	0.00121	5459.89	12878.4	2.35873
A_55_P2121856	ref|Mus musculus immediate early response 5-like (Ier5l), mRNA [NM_030244]	Ier5l	< 1e-07	3.32e-05	53.17	172.96	3.25296
A_55_P1998843	ref|Mus musculus interferon activated gene 203 (Ifi203), transcript variant 1, mRNA [NM_001302649]	Ifi203	0.0001889	0.00257	12.58	24.35	1.93561
A_55_P2066578	gb|Mus musculus interferon activated gene 204, mRNA (cDNA clone MGC:18551 IMAGE:4018506), complete cds. [BC010546]	Ifi204	< 1e-07	3.32e-05	104.68	710.25	6.78496
A_55_P1975560	ref|Mus musculus interferon activated gene 204 (Ifi204), mRNA [NM_008329]	Ifi204	2e-07	5.83e-05	496.41	2327.93	4.68953
A_55_P1962918	ref|Mus musculus interferon activated gene 205 (Ifi205), mRNA [NM_172648]	Ifi205	4.24e-05	0.00108	82.41	330.59	4.01153
A_52_P90363	ref|Mus musculus interferon, alpha-inducible protein 27 like 2A (Ifi27l2a), transcript variant 1, mRNA [NM_029803]	Ifi27l2a	3e-07	7.14e-05	3055.28	28199.4	9.22971
A_51_P414889	ref|Mus musculus interferon-induced protein 35 (Ifi35), mRNA [NM_027320]	Ifi35	1.9e-06	0.000194	208.73	487.28	2.3345
A_51_P487690	ref|Mus musculus interferon-induced protein 44 (Ifi44), mRNA [NM_133871]	Ifi44	6e-07	0.000107	9.77	99.85	10.2201
A_55_P1998416	ref|Mus musculus interferon gamma inducible protein 47 (Ifi47), transcript variant 2, mRNA [NM_001271676]	Ifi47	7.38e-05	0.00147	1566.06	3018.91	1.92771
A_55_P2005783	ref|Mus musculus interferon induced with helicase C domain 1 (Ifih1), transcript variant 1, mRNA [NM_027835]	Ifih1	1.8e-06	0.000189	76.66	221.43	2.88847
A_51_P327751	ref|Mus musculus interferon-induced protein with tetratricopeptide repeats 1 (Ifit1), mRNA [NM_008331]	Ifit1	< 1e-07	< 1e-07	82.18	545.07	6.63264
A_51_P161021	ref|Mus musculus interferon-induced protein with tetratricopeptide repeats 2 (Ifit2), mRNA [NM_008332]	Ifit2	3e-06	0.000255	45.24	188.36	4.16357
A_51_P359570	ref|Mus musculus interferon-induced protein with tetratricopeptide repeats 3 (Ifit3), mRNA [NM_010501]	Ifit3	< 1e-07	< 1e-07	75.33	2195.72	29.148
A_51_P128876	ref|Mus musculus interferon induced transmembrane protein 3 (Ifitm3), mRNA [NM_025378]	Ifitm3	7.5e-06	0.000412	3012	8795.96	2.92031
A_55_P2036337	ref|Mus musculus interferon (alpha and beta) receptor 1 (Ifnar1), mRNA [NM_010508]	Ifnar1	0.0008106	0.00675	178.16	102.84	0.577234
A_51_P367060	ref|Mus musculus interferon-related developmental regulator 1 (Ifrd1), mRNA [NM_013562]	Ifrd1	0.0002058	0.00272	436.98	870.28	1.99158
A_51_P172251	ref|Mus musculus interferon-related developmental regulator 2 (Ifrd2), mRNA [NM_025903]	Ifrd2	1.2e-06	0.000145	849.93	215.19	0.253186
A_55_P1990735	ref|Mus musculus intraflagellar transport 122 (Ift122), transcript variant 1, mRNA [NM_031177]	Ift122	3.7e-06	0.000281	60.02	161.98	2.69877
A_51_P495077	ref|Mus musculus intraflagellar transport 22 (Ift22), mRNA [NM_026073]	Ift22	0.0002498	0.00309	21.9	44.83	2.04703
A_55_P2023042	ref|Mus musculus intraflagellar transport 43 (Ift43), transcript variant 1, mRNA [NM_001199843]	Ift43	0.0002999	0.00347	7.69	22.42	2.91547
A_55_P2099269	ref|Mus musculus intraflagellar transport 80 (Ift80), mRNA [NM_026641]	Ift80	0.0003098	0.00354	29.2	12.22	0.418493
A_52_P281702	ref|Mus musculus insulin-like growth factor binding protein 5 (Igfbp5), mRNA [NM_010518]	Igfbp5	0.0001746	0.00243	37.36	149.99	4.01472
A_55_P1966608	ref|PREDICTED: Mus musculus immunoglobulin heavy variable 1-33 (Ighv1-33), misc_RNA [XR_864479]	Ighv1-33	2.75e-05	0.000868	49.16	6.97	0.141782
A_55_P2214124	gb|Mus musculus immunoglobulin heavy chain complex, mRNA (cDNA clone MGC:30346 IMAGE:4459683), complete cds. [BC019425]	Igh-VJ558	0.0001083	0.00183	60.07	12.5	0.208091
A_55_P2111322	gb|Mus musculus clone 46s58 immunoglobulin lambda chain mRNA, partial cds. [AY170578]	Iglv1	4e-07	8.35e-05	1087.44	141.57	0.130186
A_55_P2017709	ref|Mus musculus immunoglobulin superfamily, member 9 (Igsf9), transcript variant 1, mRNA [NM_033608]	Igsf9	0.0002377	0.00298	485.55	269.11	0.554237
A_51_P112355	ref|Mus musculus interferon gamma induced GTPase (Igtp), mRNA [NM_018738]	Igtp	0.0002649	0.0032	1680.95	4742.22	2.82115
A_66_P124139	ref|Mus musculus IKAROS family zinc finger 1 (Ikzf1), transcript variant 1, mRNA [NM_001025597]	Ikzf1	1.62e-05	0.000636	157.46	73.96	0.469707
A_52_P15461	ref|Mus musculus interleukin 15 (Il15), transcript variant 1, mRNA [NM_008357]	Il15	0.0001581	0.00229	22.57	41.58	1.84227
A_55_P2041738	ref|Mus musculus interleukin 15 receptor, alpha chain (Il15ra), transcript variant 2, mRNA [NM_133836]	Il15ra	0.0006818	0.00601	12.15	24.03	1.97778
A_66_P105046	ref|Mus musculus interleukin 18 (Il18), mRNA [NM_008360]	Il18	0.0005085	0.00492	34.52	69	1.99884
A_52_P577384	ref|Mus musculus interleukin 18 binding protein (Il18bp), mRNA [NM_010531]	Il18bp	7.1e-06	0.000402	44.72	237.05	5.30076
A_51_P505617	ref|Mus musculus interleukin 18 receptor 1 (Il18r1), transcript variant 1, mRNA [NM_008365]	Il18r1	4.22e-05	0.00108	363.71	131.07	0.36037
A_51_P286496	ref|Mus musculus interleukin 2 receptor, beta chain (Il2rb), mRNA [NM_008368]	Il2rb	6.8e-05	0.00141	821.04	2162.96	2.63441
A_55_P2266178	ref|PREDICTED: Mus musculus interleukin 2 receptor, beta chain (Il2rb), transcript variant X1, mRNA [XM_006520477]	Il2rb	0.0003716	0.00398	1616.27	3110.08	1.92423
A_55_P1964960	ref|Mus musculus interleukin 33 (Il33), transcript variant 1, mRNA [NM_001164724]	Il33	0.0003888	0.00411	9.48	29.56	3.11814
A_55_P2008181	ref|Mus musculus interleukin 3 receptor, alpha chain (Il3ra), mRNA [NM_008369]	Il3ra	0.0003823	0.00406	205.57	390.94	1.90174
A_51_P237865	ref|Mus musculus interleukin 4 (Il4), transcript variant 1, mRNA [NM_021283]	Il4	4.35e-05	0.00109	52.42	98.04	1.87028
A_51_P196695	ref|Mus musculus interleukin 7 receptor (Il7r), mRNA [NM_008372]	Il7r	0.0002186	0.00283	310.24	147.83	0.476502
A_52_P154880	ref|Mus musculus inhibitor of growth family, member 3 (Ing3), mRNA [NM_023626]	Ing3	0.0006698	0.00592	29.37	13.77	0.468846
A_55_P2129826	ref|Mus musculus inositol polyphosphate-5-phosphatase F (Inpp5f), mRNA [NM_178641]	Inpp5f	1.52e-05	0.000619	21.9	64.99	2.96758
A_55_P2005680	ref|Mus musculus importin 11 (Ipo11), mRNA [NM_029665]	Ipo11	0.0003114	0.00355	1280.17	3658.26	2.85764
A_55_P2158458	ref|Mus musculus IQ motif containing C (Iqcc), mRNA [NM_198026]	Iqcc	5.8e-06	0.000361	171.94	72.99	0.424509
A_55_P1991964	ref|Mus musculus IQ motif and Sec7 domain 2 (Iqsec2), transcript variant 1, mRNA [NM_001114664]	Iqsec2	0.0007472	0.00639	12.5	31.89	2.5512
A_51_P421876	ref|Mus musculus interferon regulatory factor 7 (Irf7), transcript variant 1, mRNA [NM_016850]	Irf7	0.0001699	0.0024	430.87	1404.23	3.25906
A_52_P354823	ref|Mus musculus interferon regulatory factor 8 (Irf8), transcript variant 2, mRNA [NM_008320]	Irf8	1e-06	0.000133	816.82	221.95	0.271724
A_55_P2114938	ref|Mus musculus interferon regulatory factor 9 (Irf9), transcript variant 1, mRNA [NM_001159417]	Irf9	0.0007208	0.00625	480.19	825.65	1.71942
A_51_P262171	ref|Mus musculus immunity-related GTPase family M member 1 (Irgm1), mRNA [NM_008326]	Irgm1	6.3e-06	0.000376	317.21	821.15	2.58866
A_55_P1981479	ref|Mus musculus immunity-related GTPase family M member 1 (Irgm1), mRNA [NM_008326]	Irgm1	2.24e-05	0.000775	62.19	151.57	2.43721
A_55_P2137611	ref|Mus musculus immunity-related GTPase family M member 2 (Irgm2), mRNA [NM_019440]	Irgm2	4.9e-06	0.000327	302.4	691.63	2.28714
A_55_P2020552	ref|Mus musculus IscU iron-sulfur cluster scaffold homolog (E. coli) (Iscu), mRNA [NM_025526]	Iscu	0.0001977	0.00264	12479.8	4839.89	0.387818
A_51_P177984	ref|Mus musculus integrin alpha FG-GAP repeat containing 3 (Itfg3), transcript variant 2, mRNA [NM_207217]	Itfg3	3.5e-05	0.00098	374.02	800.83	2.14114
A_52_P518922	ref|Mus musculus integrin alpha 1 (Itga1), mRNA [NM_001033228]	Itga1	0.0006361	0.00573	7.42	16.94	2.28302
A_55_P2040026	ref|Mus musculus integrin alpha 4 (Itga4), mRNA [NM_010576]	Itga4	8.75e-05	0.00161	528.63	251.73	0.476193
A_55_P1977934	ref|Mus musculus integrin alpha M (Itgam), transcript variant 1, mRNA [NM_001082960]	Itgam	6.31e-05	0.00135	6584.8	14977.8	2.2746
A_51_P327796	ref|Mus musculus integrin beta 5 (Itgb5), transcript variant 2, mRNA [NM_010580]	Itgb5	0.0001044	0.00178	2275.48	7994.71	3.51342
A_51_P359603	ref|Mus musculus integrin beta 7 (Itgb7), mRNA [NM_013566]	Itgb7	0.0008069	0.00674	1844.49	1165.06	0.631643
A_51_P267370	ref|Mus musculus integral membrane protein 2C (Itm2c), mRNA [NM_022417]	Itm2c	0.0003701	0.00397	225.25	403.62	1.79188
A_51_P104897	ref|Mus musculus inositol 1,4,5-triphosphate receptor 3 (Itpr3), mRNA [NM_080553]	Itpr3	1.53e-05	0.00062	758.93	329.69	0.434414
A_55_P1994603	ref|Mus musculus intersectin 1 (SH3 domain protein 1A) (Itsn1), transcript variant 1, mRNA [NM_010587]	Itsn1	9.01e-05	0.00163	2769.2	1266.49	0.457349
A_55_P2431118	ref|Mus musculus intersectin 1 (SH3 domain protein 1A) (Itsn1), transcript variant 2, mRNA [NM_001110275]	Itsn1	0.0009102	0.00732	153.43	336.08	2.19045
A_52_P634090	ref|Mus musculus jagged 1 (Jag1), mRNA [NM_013822]	Jag1	1.45e-05	0.000604	7	23.45	3.35
A_55_P1954034	ref|Mus musculus janus kinase and microtubule interacting protein 1 (Jakmip1), mRNA [NM_178394]	Jakmip1	1.49e-05	0.000616	190.17	68.48	0.360099
A_55_P2123502	ref|Mus musculus junction adhesion molecule 2 (Jam2), mRNA [NM_023844]	Jam2	3.4e-06	0.000272	10.57	86.75	8.20719
A_55_P1968043	ref|Mus musculus jumonji domain containing 1C (Jmjd1c), transcript variant 2, mRNA [NM_001242396]	Jmjd1c	0.0001441	0.00216	233.11	130.58	0.560165
A_55_P2071691	ref|Mus musculus KN motif and ankyrin repeat domains 3 (Kank3), mRNA [NM_030697]	Kank3	8e-07	0.000122	44.85	176.51	3.93556
A_55_P2173188	ref|Mus musculus KN motif and ankyrin repeat domains 3 (Kank3), mRNA [NM_030697]	Kank3	4.4e-06	0.000307	8.44	33.09	3.92062
A_66_P100780	ref|Mus musculus katanin p80 subunit B like 1 (Katnbl1), mRNA [NM_024254]	Katnbl1	1.5e-05	0.000617	40.34	91.08	2.25781
A_55_P2015032	ref|Mus musculus Kazal-type serine peptidase inhibitor domain 1 (Kazald1), mRNA [NM_178929]	Kazald1	0.0001056	0.0018	22.9	82.29	3.59345
A_55_P2084251	ref|Mus musculus potassium voltage-gated channel, shaker-related subfamily, member 4 (Kcna4), mRNA [NM_021275]	Kcna4	8.74e-05	0.00161	225.19	122.57	0.544296
A_51_P336599	ref|Mus musculus potassium voltage-gated channel, Isk-related subfamily, gene 3 (Kcne3), transcript variant 2, mRNA [NM_020574]	Kcne3	0.0005192	0.005	12.7	5.62	0.44252
A_51_P237255	ref|Mus musculus Kv channel-interacting protein 2 (Kcnip2), transcript variant a, mRNA [NM_145703]	Kcnip2	0.000321	0.00362	8.92	14.98	1.67937
A_52_P402705	ref|Mus musculus potassium inwardly rectifying channel, subfamily J, member 11 (Kcnj11), transcript variant 1, mRNA [NM_010602]	Kcnj11	0.0002298	0.00293	3.69	11.11	3.01084
A_55_P2163961	ref|Mus musculus potassium inwardly-rectifying channel, subfamily J, member 5 (Kcnj5), mRNA [NM_010605]	Kcnj5	0.0007279	0.00629	50	139.78	2.7956
A_51_P389636	ref|Mus musculus potassium intermediate/small conductance calcium-activated channel, subfamily N, member 4 (Kcnn4), transcript variant 1, mRNA [NM_008433]	Kcnn4	3.61e-05	0.000996	105.02	47.59	0.453152
A_55_P1964368	ref|Mus musculus potassium channel tetramerisation domain containing 14 (Kctd14), transcript variant 2, mRNA [NM_001012434]	Kctd14	4e-07	8.35e-05	69.31	10.75	0.1551
A_55_P1970655	gb|Mus musculus 2 cells egg cDNA, RIKEN full-length enriched library, clone:B020009D12 product:jumonji domain containing 1B, full insert sequence. [AK163281]	Kdm3b	9.25e-05	0.00166	34.43	15.51	0.450479
A_51_P299062	ref|Mus musculus Kell blood group (Kel), mRNA [NM_032540]	Kel	7.31e-05	0.00146	811.07	197.95	0.24406
A_55_P2168643	ref|PREDICTED: Mus musculus ketohexokinase (Khk), transcript variant X3, mRNA [XM_006503749]	Khk	0.0005948	0.00546	17.35	29.41	1.6951
A_55_P2011867	ref|Mus musculus kinesin family member 19A (Kif19a), mRNA [NM_001102615]	Kif19a	6.75e-05	0.0014	138.28	304.93	2.20516
A_52_P282500	ref|Mus musculus kinesin family member 21B (Kif21b), mRNA [NM_001039472]	Kif21b	1.03e-05	0.000495	1381.55	608.57	0.440498
A_52_P150327	ref|Mus musculus kinesin family member 2A (Kif2a), transcript variant 1, mRNA [NM_008442]	Kif2a	0.000341	0.00378	51.99	112.83	2.17023
A_66_P106098	ref|Mus musculus kinesin family member 3A (Kif3a), transcript variant 1, mRNA [NM_008443]	Kif3a	0.0007484	0.00639	22.61	9.31	0.411765
A_51_P114297	ref|Mus musculus kinesin family member C3 (Kifc3), transcript variant 1, mRNA [NM_010631]	Kifc3	4.23e-05	0.00108	26.91	85.87	3.19101
A_55_P2022074	ref|Mus musculus Kruppel-like factor 10 (Klf10), transcript variant 1, mRNA [NM_013692]	Klf10	0.000386	0.00409	184.9	347.17	1.87761
A_65_P19780	ref|Mus musculus Kruppel-like factor 9 (Klf9), mRNA [NM_010638]	Klf9	0.0001178	0.0019	53.77	165.78	3.08313
A_55_P1984123	ref|Mus musculus lysine (K)-specific methyltransferase 2C (Kmt2c), mRNA [NM_001081383]	Kmt2c	0.0003395	0.00377	201.71	115.02	0.570225
A_51_P301215	ref|Mus musculus lysine rich nucleolar protein 1 (Knop1), transcript variant 1, mRNA [NM_023197]	Knop1	0.0001285	0.00201	185.99	386.48	2.07796
A_55_P2014645	ref|Mus musculus lysine rich nucleolar protein 1 (Knop1), transcript variant 1, mRNA [NM_023197]	Knop1	0.0001354	0.00207	66.11	114.43	1.7309
A_65_P05238	ref|Mus musculus lysine rich nucleolar protein 1 (Knop1), transcript variant 1, mRNA [NM_023197]	Knop1	0.0001966	0.00263	48.08	88.51	1.84089
A_51_P356642	ref|Mus musculus keratin 19 (Krt19), mRNA [NM_008471]	Krt19	8.62e-05	0.0016	33.25	145.43	4.37383
A_55_P2091616	ref|Mus musculus keratin 222 (Krt222), mRNA [NM_172946]	Krt222	1.4e-05	0.000598	2486.57	7202.32	2.89649
A_55_P2013840	ref|Mus musculus keratin 42 (Krt42), mRNA [NM_212483]	Krt42	0.0007946	0.00667	12.07	31.09	2.57581
A_55_P2070940	ref|Mus musculus keratin associated protein 20-2 (Krtap20-2), mRNA [NM_001163615]	Krtap20-2	0.0002315	0.00293	886.46	240.78	0.27162
A_51_P248044	ref|Mus musculus laminin, beta 2 (Lamb2), mRNA [NM_008483]	Lamb2	0.0005306	0.00506	4.61	28.54	6.19089
A_55_P2059342	ref|Mus musculus lysosomal-associated membrane protein 1 (Lamp1), mRNA [NM_010684]	Lamp1	0.0001282	0.00201	6405.7	12817.6	2.00098
A_55_P2102126	ref|Mus musculus lysosomal-associated membrane protein 2 (Lamp2), transcript variant 1, mRNA [NM_001017959]	Lamp2	5.9e-06	0.000365	507.84	1326.34	2.61173
A_52_P483280	ref|Mus musculus lysosomal-associated membrane protein 2 (Lamp2), transcript variant 2, mRNA [NM_010685]	Lamp2	0.0008845	0.00717	406.33	708.73	1.74422
A_52_P470316	ref|Mus musculus lysosomal-associated protein transmembrane 4B (Laptm4b), mRNA [NM_033521]	Laptm4b	0.0002754	0.00327	17.44	37.42	2.14564
A_51_P401668	ref|Mus musculus lysosomal-associated protein transmembrane 5 (Laptm5), mRNA [NM_010686]	Laptm5	0.0004644	0.00464	1540.37	3617.76	2.34863
A_52_P13815	ref|Mus musculus lysosomal-associated protein transmembrane 5 (Laptm5), mRNA [NM_010686]	Laptm5	0.0005342	0.00507	775.28	1763.94	2.27523
A_55_P2148082	ref|Mus musculus La ribonucleoprotein domain family, member 7 (Larp7), mRNA [NM_138593]	Larp7	0.0003577	0.0039	56.02	29.6	0.528383
A_55_P2051834	ref|Mus musculus layilin (Layn), mRNA [NM_001033534]	Layn	0.0001666	0.00237	34.24	130.68	3.81659
A_51_P454008	ref|Mus musculus lipopolysaccharide binding protein (Lbp), mRNA [NM_008489]	Lbp	0.0001109	0.00187	59.33	220.04	3.70875
A_55_P2115141	ref|Mus musculus ligand dependent nuclear receptor corepressor (Lcor), mRNA [NM_172154]	Lcor	0.0003715	0.00398	58.08	26.97	0.46436
A_55_P2054728	ref|Mus musculus low density lipoprotein receptor class A domain containing 3 (Ldlrad3), transcript variant 1, mRNA [NM_178886]	Ldlrad3	0.000153	0.00224	1437.59	705.74	0.490919
A_55_P2076871	ref|Mus musculus lymphoid enhancer binding factor 1 (Lef1), transcript variant 1, mRNA [NM_010703]	Lef1	9.6e-06	0.000476	625.62	202.6	0.323839
A_55_P2118062	gb|Mus musculus 0 day neonate kidney cDNA, RIKEN full-length enriched library, clone:D630008M13 product:hypothetical Tyrosine-rich region containing protein, full insert sequence. [AK085304]	Leng8	0.0003054	0.00351	60.33	21.77	0.360849
A_52_P563375	ref|Mus musculus lectin, galactose-binding, soluble 2 (Lgals2), mRNA [NM_025622]	Lgals2	0.0003403	0.00378	5.75	15.81	2.74957
A_51_P359636	ref|Mus musculus lectin, galactoside-binding, soluble, 3 binding protein (Lgals3bp), mRNA [NM_011150]	Lgals3bp	3.48e-05	0.000979	1837.52	8415.51	4.57982
A_55_P2179413	ref|Mus musculus lectin, galactoside-binding, soluble, 3 binding protein (Lgals3bp), mRNA [NM_011150]	Lgals3bp	0.0001741	0.00243	1013.07	3978.17	3.92685
A_55_P2070079	ref|Mus musculus lectin, galactose binding, soluble 9 (Lgals9), transcript variant 1, mRNA [NM_010708]	Lgals9	0.0007401	0.00635	367.64	797.43	2.16905
A_55_P2005903	ref|Mus musculus LIM homeobox protein 6 (Lhx6), transcript variant 1, mRNA [NM_008500]	Lhx6	8.5e-06	0.000448	2104.69	6555.75	3.11483
A_51_P266224	ref|Mus musculus LIM domains containing 1 (Limd1), mRNA [NM_013860]	Limd1	3.48e-05	0.000979	446.96	200.04	0.447557
A_55_P1966987	ref|Mus musculus LIM-domain containing, protein kinase (Limk1), transcript variant 1, mRNA [NM_010717]	Limk1	0.0003802	0.00404	141.5	260.37	1.84007
A_51_P267239	ref|Mus musculus LPS-induced TN factor (Litaf), mRNA [NM_019980]	Litaf	7.86e-05	0.00152	4358.29	13574	3.11454
A_55_P1984035	ref|Mus musculus LPS-induced TN factor (Litaf), mRNA [NM_019980]	Litaf	0.000232	0.00293	199.73	583.24	2.92014
A_55_P2083988	ref|Mus musculus LIM domain only 2 (Lmo2), transcript variant 1, mRNA [NM_008505]	Lmo2	0.0004731	0.00469	3403.84	1592.84	0.467954
A_55_P2032755	gb|Mus musculus 10 days neonate olfactory brain cDNA, RIKEN full-length enriched library, clone:E530018I02 product:hypothetical protein, full insert sequence. [AK089156]	LOC100048345	5.82e-05	0.00129	3510.77	1587.59	0.452206
A_55_P2029528	ref|PREDICTED: Mus musculus H-2 class I histocompatibility antigen, K-D alpha chain (LOC101056305), transcript variant X1, mRNA [XM_011243520]	LOC101056305	0.0006563	0.00585	643.37	1126.34	1.75069
A_55_P2164615	ref|PREDICTED: Mus musculus ubiquitin-40S ribosomal protein S27a pseudogene (LOC102631952), misc_RNA [XR_382082]	LOC102631952	0.0003638	0.00395	12143.7	7426.53	0.611554
A_52_P250644	ref|PREDICTED: Mus musculus putative uncharacterized protein ZNRD1-AS1 homolog (LOC102636907), transcript variant X1, mRNA [XM_006508430]	LOC102636907	0.0001716	0.00242	2.9	7.88	2.71724
A_55_P2145470	ref|PREDICTED: Mus musculus uncharacterized LOC102640328 (LOC102640328), ncRNA [XR_386988]	LOC102640328	0.0002238	0.00289	37.73	95.86	2.54068
A_51_P170807	ref|PREDICTED: Mus musculus uncharacterized LOC102641377 (LOC102641377), ncRNA [XR_402119]	LOC102641377	0.0002444	0.00304	54.16	151.76	2.80207
A_55_P2087628	ref|PREDICTED: Mus musculus schlafen family member 13-like (LOC102642448), mRNA [XM_006544847]	LOC102642448	0.0009555	0.00758	6.64	16.55	2.49247
A_55_P1961265	ref|PREDICTED: Mus musculus cyclic AMP-responsive element-binding protein 3-like protein 2 pseudogene (LOC102642579), misc_RNA [XR_861703]	LOC102642579	0.0003518	0.00386	6.65	12.22	1.83759
A_52_P465121	ref|PREDICTED: Mus musculus calcineurin B homologous protein 1 pseudogene (LOC102643165), misc_RNA [XR_883212]	LOC102643165	0.0001286	0.00201	3277.71	1087.35	0.331741
A_55_P2109922	ref|PREDICTED: Mus musculus uncharacterized LOC105243194 (LOC105243194), ncRNA [XR_863364]	LOC105243194	9.1e-06	0.000472	374.17	132.09	0.353021
A_55_P2288645	gb|Mus musculus 10 days neonate cerebellum cDNA, RIKEN full-length enriched library, clone:6530403O22 product:unclassifiable, full insert sequence. [AK078348]	LOC497255	8.37e-05	0.00157	10.54	34.33	3.25712
A_55_P1966660	ref|Mus musculus MHC class I family member (LOC547349), mRNA [NM_001025208]	LOC547349	1.52e-05	0.000619	1411.03	2905.91	2.05942
A_55_P1966659	ref|Mus musculus MHC class I family member (LOC547349), mRNA [NM_001025208]	LOC547349	0.0004856	0.00477	180.45	330.88	1.83364
A_51_P304239	ref|Mus musculus lysyl oxidase-like 1 (Loxl1), mRNA [NM_010729]	Loxl1	4.4e-06	0.000307	12.66	60.38	4.76935
A_55_P2096226	ref|Mus musculus lysyl oxidase-like 1 (Loxl1), mRNA [NM_010729]	Loxl1	2.11e-05	0.000758	11.34	24.51	2.16138
A_55_P2277019	ref|Mus musculus lysyl oxidase-like 3 (Loxl3), mRNA [NM_013586]	Loxl3	0.0008917	0.00722	12.56	43.65	3.47532
A_66_P138976	ref|Mus musculus lipin 2 (Lpin2), transcript variant 1, mRNA [NM_001164885]	Lpin2	0.0008058	0.00673	67.26	163.74	2.43443
A_51_P193794	ref|Mus musculus low density lipoprotein receptor-related protein 1 (Lrp1), mRNA [NM_008512]	Lrp1	0.0005221	0.00501	183.02	403.31	2.20364
A_52_P583973	ref|Mus musculus low density lipoprotein receptor-related protein associated protein 1 (Lrpap1), mRNA [NM_013587]	Lrpap1	7.24e-05	0.00145	166.45	374.19	2.24806
A_52_P545810	ref|Mus musculus leucine rich repeat (in FLII) interacting protein 1 (Lrrfip1), transcript variant 1, mRNA [NM_001111311]	Lrrfip1	9.19e-05	0.00165	280.94	154.31	0.549263
A_66_P101538	ref|Mus musculus leucine-rich repeat kinase 2 (Lrrk2), mRNA [NM_025730]	Lrrk2	9.94e-05	0.00174	33.11	16.77	0.506494
A_51_P392303	ref|Mus musculus leucine rich repeat protein 3, neuronal (Lrrn3), transcript variant 2, mRNA [NM_010733]	Lrrn3	1.62e-05	0.000636	607	2233.76	3.68
A_52_P460836	ref|Mus musculus leucine rich repeat neuronal 4 (Lrrn4), mRNA [NM_177303]	Lrrn4	2.9e-06	0.000249	5.75	19.32	3.36
A_52_P407871	ref|Mus musculus LSM12 homolog (S. cerevisiae) (Lsm12), mRNA [NM_172947]	Lsm12	8.26e-05	0.00157	2180.76	7318.92	3.35613
A_51_P349023	ref|Mus musculus LSM3 homolog, U6 small nuclear RNA associated (S. cerevisiae) (Lsm3), mRNA [NM_026309]	Lsm3	0.0004651	0.00465	254.89	463.85	1.8198
A_55_P1970105	ref|Mus musculus latent transforming growth factor beta binding protein 2 (Ltbp2), mRNA [NM_013589]	Ltbp2	1.6e-05	0.000636	77.18	477.59	6.188
A_51_P233101	ref|Mus musculus latent transforming growth factor beta binding protein 3 (Ltbp3), mRNA [NM_008520]	Ltbp3	7.74e-05	0.00151	16.32	38.28	2.34559
A_51_P403536	ref|Mus musculus latent transforming growth factor beta binding protein 4 (Ltbp4), transcript variant 1, mRNA [NM_175641]	Ltbp4	0.0001732	0.00242	104.77	255.52	2.43887
A_55_P2015292	ref|Mus musculus leukotriene C4 synthase (Ltc4s), mRNA [NM_008521]	Ltc4s	3.3e-06	0.000271	868.21	3729.03	4.29508
A_55_P1953361	ref|Mus musculus LUC7-like 2 (S. cerevisiae) (Luc7l2), transcript variant 1, mRNA [NM_138680]	Luc7l2	6.6e-06	0.000381	4325.11	1914.71	0.442696
A_52_P359621	ref|Mus musculus leucine zipper protein 1 (Luzp1), mRNA [NM_024452]	Luzp1	1.61e-05	0.000636	26.91	58.8	2.18506
A_55_P2043987	ref|Mus musculus leucine zipper protein 1 (Luzp1), mRNA [NM_024452]	Luzp1	0.0001733	0.00242	72.05	140.56	1.95087
A_51_P343517	ref|Mus musculus lymphocyte antigen 6 complex, locus D (Ly6d), mRNA [NM_010742]	Ly6d	1e-07	3.32e-05	2791.28	223.84	0.0801926
A_55_P2141395	ref|Mus musculus lymphocyte antigen 6 complex, locus G6C (Ly6g6c), mRNA [NM_023463]	Ly6g6c	0.0003774	0.00402	1648.48	5553.75	3.36901
A_55_P2052145	ref|Mus musculus lymphocyte antigen 6 complex, locus G6D (Ly6g6d), mRNA [NM_033478]	Ly6g6d	0.0001149	0.00189	26.98	91.47	3.39029
A_55_P2181738	ref|Mus musculus lysozyme 1 (Lyz1), mRNA [NM_013590]	Lyz1	0.0004782	0.00472	17746.5	29128.8	1.64138
A_52_P618728	gb|Mouse pseudo anti-idiotype antibody-resistant variant IgK (Vk-Ox1 gene family) mRNA, VJ5 region. [M61952]	M61952	1.4e-06	0.000161	77.8	14.71	0.189075
A_55_P2017684	ref|Mus musculus microtubule-actin crosslinking factor 1 (Macf1), transcript variant 1, mRNA [NM_001199136]	Macf1	5.76e-05	0.00128	384.51	178.64	0.464591
A_55_P2090817	ref|Mus musculus MACRO domain containing 2 (Macrod2), transcript variant 2, mRNA [NM_028387]	Macrod2	0.0005449	0.00514	6.78	15.49	2.28466
A_51_P425632	ref|Mus musculus MAD2L1 binding protein (Mad2l1bp), mRNA [NM_025649]	Mad2l1bp	0.0001296	0.00202	759.16	1289.73	1.69889
A_55_P2112424	ref|Mus musculus MAP-kinase activating death domain (Madd), transcript variant 11, mRNA [NM_001177720]	Madd	4.25e-05	0.00108	2221.68	1032.35	0.464671
A_52_P495869	ref|Mus musculus v-maf musculoaponeurotic fibrosarcoma oncogene family, protein B (avian) (Mafb), mRNA [NM_010658]	Mafb	0.0008607	0.00703	72.07	192.4	2.66963
A_55_P2093994	ref|Mus musculus melanoma antigen, family D, 2 (Maged2), transcript variant 1, mRNA [NM_030700]	Maged2	0.0001842	0.00252	540.06	2077.15	3.84615
A_55_P2077068	ref|Mus musculus mucosa associated lymphoid tissue lymphoma translocation gene 1 (Malt1), mRNA [NM_172833]	Malt1	7e-07	0.000117	206.71	73.78	0.356925
A_55_P1961084	ref|Mus musculus mitogen-activated protein kinase kinase kinase 1 (Map3k1), mRNA [NM_011945]	Map3k1	2.5e-05	0.000827	696.48	331.01	0.475261
A_51_P402193	ref|Mus musculus mitogen-activated protein kinase kinase kinase 1 (Map3k1), mRNA [NM_011945]	Map3k1	2.63e-05	0.000845	621.19	298.31	0.480223
A_52_P364130	ref|Mus musculus mitogen-activated protein kinase kinase kinase 14 (Map3k14), mRNA [NM_016896]	Map3k14	0.0003681	0.00396	211.74	110.95	0.523992
A_55_P2106039	ref|Mus musculus mitogen-activated protein kinase kinase kinase 6 (Map3k6), mRNA [NM_016693]	Map3k6	2.8e-06	0.000245	31.34	96.89	3.09158
A_52_P552589	ref|Mus musculus mitogen-activated protein kinase kinase kinase kinase 1 (Map4k1), mRNA [NM_008279]	Map4k1	3.85e-05	0.00103	770.37	343.94	0.446461
A_51_P439876	ref|Mus musculus mitogen-activated protein kinase kinase kinase kinase 4 (Map4k4), transcript variant 1, mRNA [NM_001252200]	Map4k4	0.0003568	0.00389	388.84	234.79	0.603822
A_51_P371750	ref|Mus musculus macrophage receptor with collagenous structure (Marco), mRNA [NM_010766]	Marco	< 1e-07	< 1e-07	341.13	5630.68	16.506
A_55_P2035972	ref|Mus musculus MAP/microtubule affinity-regulating kinase 3 (Mark3), transcript variant 1, mRNA [NM_021516]	Mark3	9.5e-06	0.000476	279.92	71.79	0.256466
A_55_P2142590	gb|Mus musculus ELKL motif kinase 2 long form (EMK2) mRNA, complete cds. [AF240782]	Mark3	1.44e-05	0.000603	261.93	70.15	0.26782
A_52_P541175	ref|Mus musculus MARVEL (membrane-associating) domain containing 1 (Marveld1), mRNA [NM_183195]	Marveld1	0.0002282	0.00292	81.53	145.02	1.77873
A_55_P2039235	ref|Mus musculus methionine adenosyltransferase II, beta (Mat2b), transcript variant 2, mRNA [NM_001199274]	Mat2b	0.0001243	0.00196	2221.11	758.18	0.341352
A_55_P2063626	ref|Mus musculus megakaryocyte-associated tyrosine kinase (Matk), transcript variant 1, mRNA [NM_010768]	Matk	0.0006128	0.00558	269.17	141.36	0.52517
A_51_P203192	ref|Mus musculus methyl-CpG binding domain protein 4 (Mbd4), mRNA [NM_010774]	Mbd4	0.0008592	0.00703	26.38	14.99	0.568234
A_55_P2005025	ref|Mus musculus muscleblind-like 1 (Drosophila) (Mbnl1), transcript variant 1, mRNA [NM_020007]	Mbnl1	0.0008618	0.00704	1562.2	2801.47	1.79329
A_55_P2106255	ref|Mus musculus muscleblind-like 3 (Drosophila) (Mbnl3), mRNA [NM_134163]	Mbnl3	0.0001958	0.00263	52.41	21.36	0.407556
A_51_P349495	ref|Mus musculus membrane bound O-acyltransferase domain containing 1 (Mboat1), mRNA [NM_153546]	Mboat1	0.0009567	0.00759	73.58	43.65	0.593232
A_66_P120484	ref|Mus musculus mbt domain containing 1 (Mbtd1), mRNA [NM_134012]	Mbtd1	0.0001846	0.00253	76.96	38.98	0.506497
A_55_P1986552	ref|Mus musculus melanoma cell adhesion molecule (Mcam), mRNA [NM_023061]	Mcam	0.0001485	0.0022	857.3	449.5	0.524321
A_55_P2077143	ref|Mus musculus multiciliate differentiation and DNA synthesis associated cell cycle protein (Mcidas), mRNA [NM_001037914]	Mcidas	6.09e-05	0.00133	6563.98	15161.6	2.30982
A_51_P158210	ref|Mus musculus minichromosome maintenance deficient 2 mitotin (S. cerevisiae) (Mcm2), mRNA [NM_008564]	Mcm2	0.0004457	0.00452	55.17	26.01	0.471452
A_51_P356762	ref|Mus musculus minichromosome maintenance deficient 4 homolog (S. cerevisiae) (Mcm4), mRNA [NM_008565]	Mcm4	0.0003467	0.00382	259.61	160.09	0.616656
A_51_P190111	ref|Mus musculus minichromosome maintenance deficient 5, cell division cycle 46 (S. cerevisiae) (Mcm5), transcript variant 1, mRNA [NM_008566]	Mcm5	0.0007392	0.00635	105.92	61.29	0.578644
A_51_P360492	ref|Mus musculus minichromosome maintenance deficient 6 (MIS5 homolog, S. pombe) (S. cerevisiae) (Mcm6), mRNA [NM_008567]	Mcm6	0.0007046	0.00614	330.02	207.05	0.627386
A_55_P2078433	ref|Mus musculus mucolipin 2 (Mcoln2), transcript variant 1, mRNA [NM_026656]	Mcoln2	9.6e-06	0.000476	113.47	30.36	0.26756
A_51_P145132	ref|Mus musculus mast cell protease 4 (Mcpt4), mRNA [NM_010779]	Mcpt4	0.0005037	0.00489	23.7	196.23	8.27975
A_55_P2182134	ref|Mus musculus multiple C2 domains, transmembrane 1 (Mctp1), mRNA [NM_030174]	Mctp1	1.81e-05	0.000696	44.92	140.28	3.12289
A_55_P2016376	ref|Mus musculus multiple C2 domains, transmembrane 1 (Mctp1), mRNA [NM_030174]	Mctp1	0.0004525	0.00456	253.11	705.41	2.78697
A_55_P1975475	ref|Mus musculus transformed mouse 3T3 cell double minute 2 (Mdm2), transcript variant 2, mRNA [NM_001288586]	Mdm2	3.27e-05	0.000943	589.8	1205.56	2.04401
A_52_P176300	ref|Mus musculus mediator complex subunit 1 (Med1), transcript variant 2, mRNA [NM_134027]	Med1	0.0001312	0.00204	75.01	41.1	0.547927
A_52_P197666	ref|Mus musculus mediator complex subunit 12 (Med12), mRNA [NM_021521]	Med12	5.12e-05	0.00119	578.91	177.75	0.307043
A_51_P370286	ref|Mus musculus mediator complex subunit 24 (Med24), mRNA [NM_011869]	Med24	2.46e-05	0.00082	181.79	86.45	0.475549
A_55_P1985159	ref|Mus musculus myocyte enhancer factor 2A (Mef2a), transcript variant 5, mRNA [NM_001291196]	Mef2a	0.000102	0.00176	107.21	52.63	0.490906
A_55_P2062444	ref|Mus musculus mediator of cell motility 1 (Memo1), mRNA [NM_133771]	Memo1	1.16e-05	0.000532	4470.43	1084.03	0.242489
A_52_P290021	ref|PREDICTED: Mus musculus mediator of cell motility 1 (Memo1), transcript variant X8, mRNA [XM_011246712]	Memo1	0.0002355	0.00296	22.34	11.69	0.523277
A_51_P366138	ref|Mus musculus c-mer proto-oncogene tyrosine kinase (Mertk), mRNA [NM_008587]	Mertk	2.83e-05	0.000876	16.33	67.96	4.16167
A_51_P124535	ref|Mus musculus mesoderm specific transcript (Mest), transcript variant 2, mRNA [NM_008590]	Mest	5e-07	9.83e-05	94.67	742.61	7.8442
A_55_P2090025	ref|Mus musculus mesoderm specific transcript (Mest), transcript variant 1, mRNA [NM_001252292]	Mest	8e-07	0.000122	33.71	344.81	10.2287
A_52_P309337	ref|Mus musculus methionine aminopeptidase 2 (Metap2), mRNA [NM_019648]	Metap2	3.86e-05	0.00104	146.77	10.41	0.0709273
A_51_P345046	ref|Mus musculus methionine aminopeptidase 2 (Metap2), mRNA [NM_019648]	Metap2	0.0005467	0.00515	733.76	280.84	0.382741
A_52_P355084	ref|Mus musculus meteorin, glial cell differentiation regulator-like (Metrnl), mRNA [NM_144797]	Metrnl	0.0005221	0.00501	543.24	1080.7	1.98936
A_51_P493105	ref|Mus musculus methyltransferase like 15 (Mettl15), mRNA [NM_029790]	Mettl15	0.0009652	0.00764	48.31	17.53	0.362865
A_52_P102248	ref|Mus musculus mex3 homolog B (C. elegans) (Mex3b), mRNA [NM_175366]	Mex3b	0.000262	0.00318	22.95	9.51	0.414379
A_55_P2181597	ref|Mus musculus microfibrillar-associated protein 2 (Mfap2), transcript variant 1, mRNA [NM_008546]	Mfap2	0.0006531	0.00583	17.13	32.43	1.89317
A_51_P219166	ref|Mus musculus microfibrillar-associated protein 3-like (Mfap3l), transcript variant 1, mRNA [NM_027756]	Mfap3l	0.0001527	0.00224	29.42	129.89	4.41502
A_51_P255682	ref|Mus musculus milk fat globule-EGF factor 8 protein (Mfge8), transcript variant 1, mRNA [NM_008594]	Mfge8	2.25e-05	0.000775	448.54	873.68	1.94783
A_55_P2044439	ref|Mus musculus MFNG O-fucosylpeptide 3-beta-N-acetylglucosaminyltransferase (Mfng), mRNA [NM_008595]	Mfng	0.0002899	0.00338	512.97	294.23	0.573581
A_52_P658320	ref|Mus musculus major facilitator superfamily domain containing 7A (Mfsd7a), mRNA [NM_172883]	Mfsd7a	0.0008119	0.00676	11.28	35.75	3.16933
A_51_P293069	ref|Mus musculus major facilitator superfamily domain containing 7B (Mfsd7b), mRNA [NM_001081259]	Mfsd7b	0.0005076	0.00491	70	39.13	0.559
A_51_P426270	ref|Mus musculus matrix Gla protein (Mgp), mRNA [NM_008597]	Mgp	1.23e-05	0.00055	117.97	683.28	5.79198
A_55_P2041723	ref|Mus musculus Mid1 interacting protein 1 (gastrulation specific G12-like (zebrafish)) (Mid1ip1), transcript variant 1, mRNA [NM_001166635]	Mid1ip1	5.96e-05	0.00131	819.45	1608.89	1.96338
A_51_P231549	ref|Mus musculus MHC I like leukocyte 2 (Mill2), transcript variant 1, mRNA [NM_153761]	Mill2	0.0005781	0.00534	9.49	30.51	3.21496
A_55_P2347976	ref|Mus musculus Mir17 host gene (non-protein coding) (Mir17hg), long non-coding RNA [NR_029382]	Mir17hg	0.0003744	0.004	33.89	8.51	0.251107
A_55_P2007738	ref|Mus musculus Mir22 host gene (non-protein coding) (Mir22hg), long non-coding RNA [NR_030711]	Mir22hg	0.0004569	0.00459	21.38	51.23	2.39616
A_52_P642207	ref|Mus musculus makorin, ring finger protein, 1 (Mkrn1), mRNA [NM_018810]	Mkrn1	6.76e-05	0.0014	65792.8	27448.1	0.41719
A_55_P1990086	ref|Mus musculus Meckel syndrome, type 1 (Mks1), mRNA [NM_001039684]	Mks1	0.0007901	0.00665	34.31	18.52	0.539784
A_51_P205106	ref|Mus musculus myeloid leukemia factor 1 (Mlf1), transcript variant 2, mRNA [NM_010801]	Mlf1	0.0001757	0.00244	4.74	30.91	6.5211
A_55_P2110935	ref|Mus musculus muscular LMNA-interacting protein (Mlip), mRNA [NM_027150]	Mlip	0.0003053	0.00351	3.27	12.43	3.80122
A_55_P2046802	ref|Mus musculus mixed lineage kinase domain-like (Mlkl), mRNA [NM_029005]	Mlkl	1.43e-05	0.000603	39.35	119.22	3.02973
A_55_P1970710	ref|Mus musculus myeloid/lymphoid or mixed-lineage leukemia (trithorax homolog, Drosophila); translocated to, 6 (Mllt6), mRNA [NM_139311]	Mllt6	0.0002032	0.00269	1014.2	523.06	0.515737
A_55_P2119957	ref|Mus musculus MLX interacting protein-like (Mlxipl), mRNA [NM_021455]	Mlxipl	0.0006314	0.0057	165.42	453.49	2.74145
A_55_P2093595	ref|Mus musculus monocyte to macrophage differentiation-associated (Mmd), mRNA [NM_026178]	Mmd	3.6e-06	0.000275	1596.36	6068	3.80115
A_52_P304128	ref|Mus musculus matrix metallopeptidase 14 (membrane-inserted) (Mmp14), mRNA [NM_008608]	Mmp14	0.0009571	0.00759	5.81	11.53	1.98451
A_51_P269166	ref|Mus musculus matrix metallopeptidase 19 (Mmp19), transcript variant 1, mRNA [NM_021412]	Mmp19	1.08e-05	0.00051	25.1	109.6	4.36653
A_51_P502132	ref|Mus musculus matrix metallopeptidase 23 (Mmp23), mRNA [NM_011985]	Mmp23	4.12e-05	0.00107	4.63	34.41	7.43197
A_55_P2044364	ref|Mus musculus MMS22-like, DNA repair protein (Mms22l), mRNA [NM_199467]	Mms22l	0.0002698	0.00322	1193.32	602.21	0.504651
A_51_P103975	ref|Mus musculus mitochondrial pyruvate carrier 2 (Mpc2), mRNA [NM_027430]	Mpc2	6e-07	0.000107	3628.68	1010.42	0.278454
A_55_P2079520	ref|Mus musculus membrane protein, palmitoylated (Mpp1), mRNA [NM_008621]	Mpp1	4.93e-05	0.00116	7467.73	1452.52	0.194506
A_51_P124568	ref|Mus musculus membrane protein, palmitoylated (Mpp1), mRNA [NM_008621]	Mpp1	8.56e-05	0.00159	15290	2770.59	0.181203
A_55_P2079516	ref|Mus musculus membrane protein, palmitoylated (Mpp1), mRNA [NM_008621]	Mpp1	0.0004746	0.0047	896.43	181.74	0.202738
A_51_P371331	ref|Mus musculus membrane protein, palmitoylated 5 (MAGUK p55 subfamily member 5) (Mpp5), mRNA [NM_019579]	Mpp5	0.0004018	0.0042	45.6	113.29	2.48443
A_55_P2145531	ref|Mus musculus mercaptopyruvate sulfurtransferase (Mpst), transcript variant 1, mRNA [NM_138670]	Mpst	0.0002556	0.00313	934.82	321.69	0.34412
A_51_P141818	ref|Mus musculus mitochondrial ribosomal protein L32 (Mrpl32), mRNA [NM_029271]	Mrpl32	2.77e-05	0.000871	733.77	251.43	0.342655
A_51_P293607	ref|Mus musculus mitochondrial ribosomal protein S14 (Mrps14), mRNA [NM_025474]	Mrps14	0.0006724	0.00594	7.29	3.55	0.486968
A_55_P2101426	ref|Mus musculus mitochondrial ribosomal protein S25 (Mrps25), mRNA [NM_025578]	Mrps25	0.0002644	0.0032	269.91	467.24	1.7311
A_52_P58257	ref|Mus musculus mitochondrial ribosomal protein S6 (Mrps6), mRNA [NM_080456]	Mrps6	5.34e-05	0.00123	122.3	267.19	2.18471
A_52_P483336	ref|Mus musculus membrane-spanning 4-domains, subfamily A, member 1 (Ms4a1), mRNA [NM_007641]	Ms4a1	1e-07	3.32e-05	1342.9	115.82	0.0862462
A_55_P2040485	ref|PREDICTED: Mus musculus membrane-spanning 4-domains, subfamily A, member 4A (Ms4a4a), mRNA [XM_006543453]	Ms4a4a	1.02e-05	0.000493	58.97	8.08	0.137019
A_55_P2135980	ref|Mus musculus membrane-spanning 4-domains, subfamily A, member 4C (Ms4a4c), mRNA [NM_029499]	Ms4a4c	2.07e-05	0.000754	2862.68	1319.23	0.460837
A_51_P149714	ref|Mus musculus membrane-spanning 4-domains, subfamily A, member 6D (Ms4a6d), mRNA [NM_026835]	Ms4a6d	0.0006864	0.00604	75.68	191.91	2.53581
A_55_P1974477	ref|Mus musculus mutS homolog 3 (E. coli) (Msh3), mRNA [NM_010829]	Msh3	0.0001252	0.00197	105.15	46.23	0.439658
A_51_P146560	ref|Mus musculus mesothelin (Msln), mRNA [NM_018857]	Msln	3.8e-05	0.00103	36.56	215.43	5.89251
A_52_P127130	ref|Mus musculus macrophage scavenger receptor 1 (Msr1), transcript variant 1, mRNA [NM_031195]	Msr1	7.82e-05	0.00152	25	67.48	2.6992
A_51_P464911	ref|Mus musculus methionine sulfoxide reductase B2 (Msrb2), mRNA [NM_029619]	Msrb2	1.15e-05	0.00053	122.43	286.69	2.34166
A_51_P110672	ref|Mus musculus macrophage stimulating 1 receptor (c-met-related tyrosine kinase) (Mst1r), transcript variant 1, mRNA [NM_009074]	Mst1r	0.000283	0.00332	31.47	134.55	4.2755
A_66_P111660	ref|Mus musculus metallothionein 1 (Mt1), mRNA [NM_013602]	Mt1	0.0001239	0.00196	887.3	3758.38	4.23575
A_55_P2022094	ref|Mus musculus metastasis associated 3 (Mta3), transcript variant 3, mRNA [NM_001171053]	Mta3	0.0001554	0.00227	1303.47	393.8	0.302117
A_55_P1972634	ref|Mus musculus mature T cell proliferation 1 (Mtcp1), transcript variant 2, mRNA [NM_010839]	Mtcp1	0.0007271	0.00629	175.22	105.21	0.600445
A_51_P261001	ref|Mus musculus metal response element binding transcription factor 2 (Mtf2), transcript variant 1, mRNA [NM_013827]	Mtf2	0.0002395	0.00299	83.91	45.25	0.539268
A_55_P1997300	ref|Mus musculus mitochondrial fission regulator 2 (Mtfr2), mRNA [NM_027930]	Mtfr2	7.16e-05	0.00144	1327.09	649.75	0.489605
A_52_P167278	ref|Mus musculus methylenetetrahydrofolate dehydrogenase (NADP+ dependent) 1-like (Mthfd1l), transcript variant 2, mRNA [NM_172308]	Mthfd1l	0.0003394	0.00377	148.8	84.84	0.570161
A_55_P2000280	ref|Mus musculus methylenetetrahydrofolate dehydrogenase (NADP+ dependent) 1-like (Mthfd1l), transcript variant 3, mRNA [NM_001170786]	Mthfd1l	0.0004694	0.00467	39.75	21.55	0.542138
A_51_P445487	ref|Mus musculus maturin, neural progenitor differentiation regulator homolog (Xenopus) (Mturn), transcript variant 1, mRNA [NM_001289740]	Mturn	0.0001424	0.00214	149	65.46	0.439329
A_55_P1978122	ref|Mus musculus mutY homolog (E. coli) (Mutyh), transcript variant 1, mRNA [NM_001159581]	Mutyh	0.0001926	0.0026	39.26	14.99	0.381814
A_55_P2118441	ref|Mus musculus MX dynamin-like GTPase 1 (Mx1), mRNA [NM_010846]	Mx1	6e-07	0.000107	41.16	325.08	7.89796
A_51_P514085	ref|Mus musculus MX dynamin-like GTPase 2 (Mx2), transcript variant 1, mRNA [NM_013606]	Mx2	1.21e-05	0.000546	15.63	67.36	4.30966
A_55_P2117928	ref|Mus musculus Max dimerization protein 4 (Mxd4), mRNA [NM_010753]	Mxd4	0.0004425	0.0045	100.2	175.24	1.7489
A_55_P2143139	ref|Mus musculus myeloid-associated differentiation marker-like 2 (Myadml2), transcript variant 1, mRNA [NM_026751]	Myadml2	0.0003672	0.00396	41.96	149.92	3.57293
A_55_P2017826	ref|Mus musculus myeloblastosis oncogene (Myb), transcript variant 1, mRNA [NM_001198914]	Myb	0.0004264	0.00438	21.08	5.7	0.270398
A_52_P108346	ref|Mus musculus myelocytomatosis oncogene (Myc), transcript variant 1, mRNA [NM_010849]	Myc	0.0001363	0.00208	75.94	35.54	0.468001
A_51_P473919	ref|Mus musculus MYC binding protein 2 (Mycbp2), mRNA [NM_207215]	Mycbp2	0.0005338	0.00507	89.65	43.53	0.485555
A_66_P122559	ref|Mus musculus myc target 1 (Myct1), mRNA [NM_026793]	Myct1	0.0007498	0.0064	69.5	239.51	3.44619
A_55_P2173952	ref|Mus musculus myosin, heavy polypeptide 6, cardiac muscle, alpha (Myh6), transcript variant 1, mRNA [NM_001164171]	Myh6	0.0009966	0.00781	27.83	4169.98	149.838
A_55_P2093232	ref|Mus musculus myosin, heavy polypeptide 7, cardiac muscle, beta (Myh7), mRNA [NM_080728]	Myh7	0.0008095	0.00675	10.23	22.49	2.19844
A_55_P2057321	ref|Mus musculus myosin, heavy chain 7B, cardiac muscle, beta (Myh7b), mRNA [NM_001085378]	Myh7b	3.02e-05	0.000902	3.49	66.55	19.0688
A_55_P2120161	ref|Mus musculus myosin, heavy polypeptide 8, skeletal muscle, perinatal (Myh8), mRNA [NM_177369]	Myh8	6.56e-05	0.00137	4.2	19.61	4.66905
A_55_P2107045	ref|Mus musculus myosin, light polypeptide 4 (Myl4), mRNA [NM_010858]	Myl4	3.75e-05	0.00103	84.59	37.82	0.447098
A_52_P650855	ref|Mus musculus myosin ID (Myo1d), mRNA [NM_177390]	Myo1d	5.72e-05	0.00128	465.78	115.2	0.247327
A_51_P406583	ref|Mus musculus myosin IE (Myo1e), mRNA [NM_181072]	Myo1e	4.33e-05	0.00109	72.24	28.07	0.388566
A_55_P2006250	ref|Mus musculus myosin VA (Myo5a), mRNA [NM_010864]	Myo5a	0.0004449	0.00452	53.35	23.09	0.432802
A_51_P452153	ref|Mus musculus marginal zone B and B1 cell-specific protein 1 (Mzb1), mRNA [NM_027222]	Mzb1	8.86e-05	0.00162	342.69	103.05	0.300709
A_52_P406181	ref|Mus musculus NAC alpha domain containing (Nacad), mRNA [NM_001081652]	Nacad	0.000233	0.00293	79.53	5.46	0.0686533
A_55_P2052719	ref|Mus musculus NAD kinase 2, mitochondrial (Nadk2), transcript variant 1, mRNA [NM_001085410]	Nadk2	0.0007633	0.00649	1423.7	641.78	0.450783
A_55_P1959238	ref|Mus musculus N-acetylglucosamine kinase (Nagk), transcript variant 1, mRNA [NM_019542]	Nagk	6.17e-05	0.00134	73.84	160.11	2.16834
A_55_P2109752	ref|Mus musculus N-acetylneuraminic acid synthase (sialic acid synthase) (Nans), mRNA [NM_053179]	Nans	0.0004092	0.00424	612.1	1028.06	1.67956
A_55_P2080308	Unknown	NAP019288-001	8.75e-05	0.00161	89.5	268.08	2.99531
A_52_P383217	Unknown	NAP030950-1	5.87e-05	0.0013	14.81	35.56	2.40108
A_52_P299311	Unknown	NAP060056-1	0.0002056	0.00272	7639.08	4400.81	0.576092
A_55_P2157586	Unknown	NAP060515-1	2.89e-05	0.000884	317.01	90.44	0.285291
A_55_P2108143	Unknown	NAP069259-1	1.12e-05	0.000523	153.07	71.95	0.470046
A_51_P439836	Unknown	NAP092202-001	0.0005602	0.00523	27133.4	10371.4	0.382239
A_52_P296632	Unknown	NAP092468-001	0.0005233	0.00501	450.62	1104.76	2.45164
A_55_P2132099	Unknown	NAP092947-001	0.000172	0.00242	22.81	8.14	0.356861
A_55_P2054511	Unknown	NAP093863-001	0.0008515	0.00699	35.34	20.57	0.58206
A_55_P1958419	Unknown	NAP094762-001	7.7e-06	0.00042	561.12	193.96	0.345666
A_55_P2095709	Unknown	NAP095610-001	0.0006082	0.00556	13497.8	8523.55	0.631476
A_55_P2035138	Unknown	NAP111315-1	0.000714	0.00622	2607.14	4989.68	1.91385
A_55_P1954774	Unknown	NAP111357-1	6.1e-06	0.00037	3373.23	819.81	0.243034
A_55_P1968053	Unknown	NAP111715-1	0.0003702	0.00397	9792.98	5862.52	0.598645
A_55_P2079912	Unknown	NAP111768-1	0.0002068	0.00273	41.22	20.62	0.500243
A_55_P2038928	Unknown	NAP111797-1	8.35e-05	0.00157	171.53	84.61	0.493266
A_55_P1999027	Unknown	NAP112047-1	0.0001457	0.00218	13.77	42.51	3.08715
A_55_P2156556	Unknown	NAP112173-1	0.0005797	0.00535	257.54	146.83	0.570125
A_55_P2005295	Unknown	NAP112771-1	9.41e-05	0.00168	10.77	28.82	2.67595
A_55_P2060996	Unknown	NAP113007-1	0.0006674	0.00592	51.16	20.32	0.397185
A_55_P1968969	Unknown	NAP114397-1	0.0001234	0.00196	83193.5	30380.2	0.365175
A_51_P146149	ref|Mus musculus napsin A aspartic peptidase (Napsa), mRNA [NM_008437]	Napsa	4.51e-05	0.00112	638.42	205.45	0.32181
A_51_P315555	ref|Mus musculus asparaginyl-tRNA synthetase (Nars), transcript variant 2, mRNA [NM_027350]	Nars	0.0001199	0.00192	322.26	108.25	0.335909
A_51_P244492	ref|Mus musculus neuroblastoma, suppression of tumorigenicity 1 (Nbl1), mRNA [NM_008675]	Nbl1	0.0001082	0.00183	113.91	280.7	2.46423
A_55_P1962966	ref|Mus musculus NCK-associated protein 1 (Nckap1), transcript variant 1, mRNA [NM_001290745]	Nckap1	0.000667	0.00592	249.15	645	2.5888
A_55_P2019483	ref|Mus musculus N-myc downstream regulated gene 4 (Ndrg4), transcript variant A, mRNA [NM_001195006]	Ndrg4	0.0002756	0.00327	3.86	43.61	11.2979
A_51_P388696	ref|Mus musculus NADH dehydrogenase (ubiquinone) Fe-S protein 4 (Ndufs4), mRNA [NM_010887]	Ndufs4	6.94e-05	0.00142	939.65	1772.05	1.88586
A_55_P2030752	ref|Mus musculus neural precursor cell expressed, developmentally down-regulated gene 4-like (Nedd4l), transcript variant 2, mRNA [NM_031881]	Nedd4l	0.0003079	0.00352	58.76	23.59	0.401464
A_52_P491073	ref|Mus musculus NIMA (never in mitosis gene a)-related expressed kinase 8 (Nek8), mRNA [NM_080849]	Nek8	0.0003951	0.00415	39.37	16.66	0.423165
A_55_P1989452	ref|Mus musculus neuron derived neurotrophic factor (Nenf), mRNA [NM_025424]	Nenf	1.68e-05	0.000653	178.56	499.48	2.79727
A_55_P2011727	ref|Mus musculus neuralized homolog 1b (Drosophila) (Neurl1b), mRNA [NM_001081656]	Neurl1b	0.0003081	0.00352	1254.43	636.45	0.507362
A_52_P646034	ref|Mus musculus nuclear factor of activated T cells, cytoplasmic, calcineurin dependent 2 interacting protein (Nfatc2ip), mRNA [NM_010900]	Nfatc2ip	0.0004581	0.00459	75.9	46.02	0.606324
A_66_P117659	ref|Mus musculus nuclear factor of activated T cells, cytoplasmic, calcineurin dependent 3 (Nfatc3), mRNA [NM_010901]	Nfatc3	2.82e-05	0.000876	92.92	45.77	0.492574
A_55_P2085574	ref|Mus musculus nuclear factor I/X (Nfix), transcript variant 4, mRNA [NM_001297601]	Nfix	2.12e-05	0.000758	42.12	111.05	2.63651
A_51_P315666	ref|Mus musculus nidogen 2 (Nid2), mRNA [NM_008695]	Nid2	0.0004883	0.00478	5.25	22.16	4.22095
A_55_P2142830	ref|Mus musculus ninjurin 1 (Ninj1), mRNA [NM_013610]	Ninj1	1.2e-06	0.000145	4070.1	12269.2	3.01447
A_55_P2033349	ref|Mus musculus Na+/K+ transporting ATPase interacting 2 (Nkain2), transcript variant 2, mRNA [NM_001025286]	Nkain2	0.0004679	0.00466	16.55	5.94	0.358912
A_55_P2106901	ref|Mus musculus Na+/K+ transporting ATPase interacting 4 (Nkain4), transcript variant 1, mRNA [NM_021426]	Nkain4	7.4e-06	0.000412	30.81	146.61	4.75852
A_55_P2009582	ref|Mus musculus natural killer cell group 7 sequence (Nkg7), mRNA [NM_024253]	Nkg7	0.0007955	0.00667	3038.62	5181.85	1.70533
A_51_P499195	ref|Mus musculus natural killer cell group 7 sequence (Nkg7), mRNA [NM_024253]	Nkg7	0.0008558	0.00701	1136	2044	1.7993
A_55_P2155546	ref|Mus musculus NLR family, CARD domain containing 3 (Nlrc3), transcript variant 1, mRNA [NM_001081280]	Nlrc3	0.0001123	0.00187	495.55	911.91	1.8402
A_66_P111021	ref|Mus musculus NLR family, pyrin domain containing 6 (Nlrp6), mRNA [NM_133946]	Nlrp6	1.92e-05	0.000723	35.54	122.22	3.43894
A_55_P2135311	ref|Mus musculus nucleolar protein 3 (apoptosis repressor with CARD domain) (Nol3), mRNA [NM_030152]	Nol3	0.0006749	0.00595	3	8.24	2.74667
A_55_P1972481	tc|GB|X16216.1|CAE82028.1 unnamed protein product [Mus musculus] [NP883496]	NP883496	0.0001142	0.00189	6853.34	12975.3	1.89328
A_51_P347961	ref|Mus musculus Niemann-Pick type C2 (Npc2), mRNA [NM_023409]	Npc2	8.25e-05	0.00157	990.14	2216.65	2.23872
A_55_P1974650	ref|Mus musculus neural proliferation, differentiation and control 1 (Npdc1), mRNA [NM_008721]	Npdc1	1.83e-05	0.000698	25.84	127.68	4.94118
A_52_P580582	ref|Mus musculus natriuretic peptide type A (Nppa), mRNA [NM_008725]	Nppa	0.0001382	0.0021	8.51	51.79	6.08578
A_51_P239654	ref|Mus musculus nuclear receptor subfamily 4, group A, member 1 (Nr4a1), mRNA [NM_010444]	Nr4a1	8.93e-05	0.00163	636.88	286.61	0.450022
A_52_P494622	ref|Mus musculus nuclear receptor subfamily 4, group A, member 2 (Nr4a2), transcript variant 1, mRNA [NM_013613]	Nr4a2	0.0009179	0.00736	5.2	12.96	2.49231
A_51_P379775	ref|Mus musculus nurim (nuclear envelope membrane protein) (Nrm), mRNA [NM_134122]	Nrm	2.19e-05	0.00077	110.11	41.31	0.37517
A_55_P2016877	ref|Mus musculus nuclear receptor-binding SET-domain protein 1 (Nsd1), mRNA [NM_008739]	Nsd1	0.000114	0.00189	439.04	251.38	0.572567
A_51_P163953	ref|Mus musculus neuron specific gene family member 2 (Nsg2), transcript variant 1, mRNA [NM_008741]	Nsg2	< 1e-07	3.32e-05	251.91	9.59	0.0380692
A_51_P173022	ref|Mus musculus non-SMC element 1 homolog (S. cerevisiae) (Nsmce1), mRNA [NM_026330]	Nsmce1	0.0001007	0.00175	385.74	170.01	0.440737
A_51_P106428	ref|Mus musculus non-SMC element 4 homolog A (S. cerevisiae) (Nsmce4a), mRNA [NM_001162855]	Nsmce4a	2.6e-05	0.000842	886.19	450.34	0.508175
A_55_P2035504	ref|Mus musculus 5'-nucleotidase, cytosolic III (Nt5c3), transcript variant 1, mRNA [NM_026004]	Nt5c3	8.51e-05	0.00159	16160	3513.26	0.217404
A_55_P2147397	ref|Mus musculus 5'-nucleotidase domain containing 1 (Nt5dc1), mRNA [NM_176968]	Nt5dc1	0.0004541	0.00457	12.94	6.52	0.503864
A_52_P574668	ref|Mus musculus 5' nucleotidase, ecto (Nt5e), mRNA [NM_011851]	Nt5e	0.0006138	0.00559	81.52	201.95	2.47731
A_55_P2117319	ref|Mus musculus N-terminal Asn amidase (Ntan1), mRNA [NM_010946]	Ntan1	0.0003686	0.00397	543.91	1024.24	1.88311
A_55_P2113550	ref|Mus musculus nudix (nucleotide diphosphate linked moiety X)-type motif 3 (Nudt3), transcript variant 2, mRNA [NM_001291046]	Nudt3	1.65e-05	0.000643	23.48	61.09	2.60179
A_55_P2091691	ref|Mus musculus nudix (nucleotide diphosphate linked moiety X)-type motif 3 (Nudt3), transcript variant 1, mRNA [NM_019837]	Nudt3	0.0003651	0.00395	4199.42	10966.9	2.61152
A_66_P118696	ref|Mus musculus nucleoporin 107 (Nup107), mRNA [NM_134010]	Nup107	0.0007735	0.00654	321.46	204.58	0.636409
A_55_P2092661	ref|Mus musculus nucleoporin 210 (Nup210), mRNA [NM_018815]	Nup210	4.26e-05	0.00108	990.63	486.07	0.490668
A_51_P519251	ref|Mus musculus nuclear protein transcription regulator 1 (Nupr1), mRNA [NM_019738]	Nupr1	8.23e-05	0.00157	277.55	932.64	3.36026
A_51_P240453	ref|Mus musculus nucleolar and spindle associated protein 1 (Nusap1), transcript variant 1, mRNA [NM_133851]	Nusap1	7.3e-06	0.00041	1870.03	347.86	0.186018
A_55_P1963364	ref|Mus musculus neurexophilin and PC-esterase domain family, member 3 (Nxpe3), mRNA [NM_001134457]	Nxpe3	0.000256	0.00313	323.18	148.93	0.460827
A_51_P502798	ref|Mus musculus neurexophilin and PC-esterase domain family, member 4 (Nxpe4), mRNA [NM_172921]	Nxpe4	4.32e-05	0.00109	49.93	11.48	0.229922
A_55_P2026139	ref|Mus musculus neurexophilin and PC-esterase domain family, member 5 (Nxpe5), mRNA [NM_001013773]	Nxpe5	0.0001094	0.00185	5.36	25.33	4.72575
A_55_P2066553	ref|Mus musculus O-acyltransferase like (Oacyl), mRNA [NM_177028]	Oacyl	1.04e-05	0.000497	1392.52	4552.33	3.26913
A_55_P1998943	ref|Mus musculus 2'-5' oligoadenylate synthetase 1A (Oas1a), mRNA [NM_145211]	Oas1a	< 1e-07	3.32e-05	648.36	5151.85	7.94597
A_55_P1998942	ref|Mus musculus 2'-5' oligoadenylate synthetase 1A (Oas1a), mRNA [NM_145211]	Oas1a	< 1e-07	3.32e-05	128.65	953.6	7.41236
A_55_P1959064	ref|Mus musculus 2'-5' oligoadenylate synthetase 1B (Oas1b), mRNA [NM_001083925]	Oas1b	0.0006691	0.00592	66.37	113.62	1.71192
A_51_P154842	ref|Mus musculus 2'-5' oligoadenylate synthetase 1F (Oas1f), mRNA [NM_145153]	Oas1f	1e-07	3.32e-05	348.87	1987.75	5.69768
A_55_P1998979	ref|Mus musculus 2'-5' oligoadenylate synthetase 1G (Oas1g), transcript variant 1, mRNA [NM_011852]	Oas1g	0.0004407	0.00449	2.16	11	5.09259
A_55_P2019719	ref|Mus musculus 2'-5' oligoadenylate synthetase 2 (Oas2), mRNA [NM_145227]	Oas2	9e-07	0.000127	243.24	1262.49	5.19031
A_55_P2086433	ref|Mus musculus 2'-5' oligoadenylate synthetase-like 1 (Oasl1), mRNA [NM_145209]	Oasl1	8.4e-06	0.000445	233.82	1817.77	7.77423
A_51_P387123	ref|Mus musculus 2'-5' oligoadenylate synthetase-like 2 (Oasl2), mRNA [NM_011854]	Oasl2	0.000428	0.00439	726.88	2072.84	2.85169
A_55_P2006277	ref|Mus musculus oxoglutarate (alpha-ketoglutarate) dehydrogenase (lipoamide) (Ogdh), transcript variant 3, mRNA [NM_001252287]	Ogdh	4.78e-05	0.00115	310	607.5	1.95968
A_55_P2063166	ref|Mus musculus 2-oxoglutarate and iron-dependent oxygenase domain containing 1 (Ogfod1), transcript variant 1, mRNA [NM_177767]	Ogfod1	0.0001155	0.00189	2621.16	706.68	0.269606
A_51_P261107	ref|Mus musculus O-linked N-acetylglucosamine (GlcNAc) transferase (UDP-N-acetylglucosamine:polypeptide-N-acetylglucosaminyl transferase) (Ogt), transcript variant 1, mRNA [NM_139144]	Ogt	4e-07	8.35e-05	286.79	63.04	0.219812
A_55_P2125766	ref|Mus musculus Obg-like ATPase 1 (Ola1), transcript variant 2, mRNA [NM_030091]	Ola1	1.13e-05	0.000526	57.87	23.93	0.413513
A_66_P134501	ref|Mus musculus olfactomedin 1 (Olfm1), transcript variant 1, mRNA [NM_019498]	Olfm1	0.0006295	0.00569	54.76	27.04	0.493791
A_55_P2142172	ref|Mus musculus olfactory receptor 1229 (Olfr1229), mRNA [NM_001011761]	Olfr1229	8.57e-05	0.00159	384.82	951.84	2.47347
A_55_P1975922	ref|Mus musculus olfactory receptor 629 (Olfr629), mRNA [NM_146821]	Olfr629	7e-07	0.000117	54.5	299.08	5.48771
A_66_P135885	ref|Mus musculus olfactory receptor 671 (Olfr671), mRNA [NM_001011755]	Olfr671	0.0003266	0.00367	57.87	17.08	0.295144
A_55_P2025443	ref|Mus musculus opioid receptor, mu 1 (Oprm1), transcript variant MOR-1U, mRNA [NM_001304955]	Oprm1	2.29e-05	0.000784	5073.56	12950.7	2.55259
A_55_P2059347	ref|Mus musculus ORM1-like 3 (S. cerevisiae) (Ormdl3), mRNA [NM_025661]	Ormdl3	8.8e-06	0.000462	3037.59	9044.39	2.97749
A_55_P2023484	ref|Mus musculus oxysterol binding protein-like 5 (Osbpl5), transcript variant 1, mRNA [NM_024289]	Osbpl5	1.22e-05	0.000549	356.85	151.07	0.423343
A_55_P1980601	ref|Mus musculus organic solute carrier partner 1 (Oscp1), mRNA [NM_172701]	Oscp1	0.0002611	0.00317	19.58	54.43	2.77988
A_55_P2058871	ref|Mus musculus OTU domain containing 5 (Otud5), transcript variant 1, mRNA [NM_001290536]	Otud5	0.0006439	0.00578	4312.57	1936.36	0.449004
A_55_P1999289	ref|Mus musculus ovo-like 2 (Drosophila) (Ovol2), transcript variant A, mRNA [NM_026924]	Ovol2	6.3e-06	0.000376	123.67	408.84	3.30589
A_55_P2183015	ref|Mus musculus purinergic receptor P2X, ligand-gated ion channel 4 (P2rx4), mRNA [NM_011026]	P2rx4	0.0007694	0.00652	303.02	596.09	1.96716
A_55_P2105963	ref|Mus musculus purinergic receptor P2Y, G-protein coupled 10 (P2ry10), mRNA [NM_172435]	P2ry10	4.19e-05	0.00108	428.2	141.27	0.329916
A_51_P338878	ref|Mus musculus purinergic receptor P2Y, G-protein coupled 12 (P2ry12), mRNA [NM_027571]	P2ry12	5.71e-05	0.00128	550.24	1851.78	3.3654
A_52_P587738	ref|Mus musculus purinergic receptor P2Y, G-protein coupled 2 (P2ry2), transcript variant 1, mRNA [NM_008773]	P2ry2	2.85e-05	0.000876	61.71	168.81	2.73554
A_55_P2145696	ref|Mus musculus prolyl 3-hydroxylase family member 4 (non-enzymatic) (P3h4), mRNA [NM_176830]	P3h4	6.31e-05	0.00135	16.95	75.46	4.45192
A_52_P663413	ref|Mus musculus procollagen-proline, 2-oxoglutarate 4-dioxygenase (proline 4-hydroxylase), alpha II polypeptide (P4ha2), transcript variant 2, mRNA [NM_011031]	P4ha2	4.78e-05	0.00115	19.71	80.67	4.09285
A_55_P1953093	ref|Mus musculus poly(A) binding protein, cytoplasmic 4 (Pabpc4), transcript variant 2, mRNA [NM_148917]	Pabpc4	8.9e-05	0.00163	1704.34	498.17	0.292295
A_66_P113487	ref|Mus musculus protein kinase C and casein kinase substrate in neurons 2 (Pacsin2), transcript variant 1, mRNA [NM_011862]	Pacsin2	0.0009424	0.00751	1505.21	3686.84	2.44939
A_51_P200144	ref|Mus musculus PAK1 interacting protein 1 (Pak1ip1), mRNA [NM_026550]	Pak1ip1	0.0004544	0.00457	636.44	306.53	0.481632
A_55_P2117731	ref|Mus musculus p21 protein (Cdc42/Rac)-activated kinase 4 (Pak4), mRNA [NM_027470]	Pak4	2.67e-05	0.00085	2412.09	1066.28	0.442056
A_55_P1977653	ref|Mus musculus palladin, cytoskeletal associated protein (Palld), transcript variant 4, mRNA [NM_001081390]	Palld	0.0001226	0.00195	124.6	287.01	2.30345
A_55_P2049752	ref|Mus musculus peptidase domain containing associated with muscle regeneration 1 (Pamr1), mRNA [NM_173749]	Pamr1	2.5e-06	0.000232	11.86	50.81	4.28415
A_55_P2079103	ref|Mus musculus PAN2 polyA specific ribonuclease subunit homolog (S. cerevisiae) (Pan2), transcript variant 1, mRNA [NM_133992]	Pan2	0.0003878	0.0041	142.68	67.85	0.47554
A_51_P135340	ref|Mus musculus pannexin 1 (Panx1), mRNA [NM_019482]	Panx1	4.39e-05	0.0011	1240.15	3608.3	2.90957
A_51_P109050	ref|Mus musculus progestin and adipoQ receptor family member IV (Paqr4), mRNA [NM_023824]	Paqr4	0.0001155	0.00189	20.67	39.92	1.9313
A_52_P450934	ref|Mus musculus progestin and adipoQ receptor family member IX (Paqr9), mRNA [NM_198414]	Paqr9	0.0001084	0.00183	1640.39	466.08	0.284128
A_51_P456366	ref|Mus musculus par-6 family cell polarity regulator alpha (Pard6a), transcript variant 3, mRNA [NM_001047436]	Pard6a	5.96e-05	0.00131	54.16	117.28	2.16544
A_51_P314277	ref|Mus musculus poly (ADP-ribose) polymerase family, member 1 (Parp1), mRNA [NM_007415]	Parp1	3.4e-06	0.000272	112.47	25.6	0.227616
A_55_P2130970	ref|Mus musculus poly (ADP-ribose) polymerase family, member 10 (Parp10), transcript variant 2, mRNA [NM_001163576]	Parp10	0.0001397	0.00211	828.78	1751.74	2.11364
A_51_P214747	ref|Mus musculus poly (ADP-ribose) polymerase family, member 12 (Parp12), mRNA [NM_172893]	Parp12	3.46e-05	0.000978	13.14	48.75	3.71005
A_52_P531651	ref|Mus musculus parvin, gamma (Parvg), transcript variant 2, mRNA [NM_022321]	Parvg	0.0001219	0.00194	265.76	114.67	0.43148
A_55_P2064492	ref|Mus musculus protein-L-isoaspartate (D-aspartate) O-methyltransferase domain containing 2 (Pcmtd2), transcript variant 2, mRNA [NM_001291211]	Pcmtd2	0.0007817	0.0066	207.36	110.09	0.530912
A_55_P2020577	ref|Mus musculus procollagen C-endopeptidase enhancer protein (Pcolce), mRNA [NM_008788]	Pcolce	1e-07	3.32e-05	24.66	245.18	9.94242
A_52_P496202	ref|Mus musculus proprotein convertase subtilisin/kexin type 1 inhibitor (Pcsk1n), mRNA [NM_013892]	Pcsk1n	0.0004394	0.00448	83.23	212.67	2.55521
A_55_P1984043	ref|Mus musculus programmed cell death 4 (Pdcd4), transcript variant 1, mRNA [NM_011050]	Pdcd4	2.57e-05	0.000837	4348.67	11242.1	2.58519
A_65_P01319	ref|Mus musculus phosphodiesterase 4B, cAMP specific (Pde4b), transcript variant 1, mRNA [NM_019840]	Pde4b	3.49e-05	0.000979	82.64	35.34	0.427638
A_55_P2007470	ref|Mus musculus platelet derived growth factor, alpha (Pdgfa), mRNA [NM_008808]	Pdgfa	1.1e-06	0.000142	405.72	1787.86	4.40664
A_55_P2125588	ref|Mus musculus platelet derived growth factor, alpha (Pdgfa), mRNA [NM_008808]	Pdgfa	1.5e-06	0.000169	356.17	1498.58	4.20749
A_55_P2084686	ref|Mus musculus PDLIM1 interacting kinase 1 like (Pdik1l), transcript variant 1, mRNA [NM_146156]	Pdik1l	2.05e-05	0.000754	99.86	350.66	3.51152
A_55_P2032258	ref|Mus musculus PDZ and LIM domain 1 (elfin) (Pdlim1), mRNA [NM_016861]	Pdlim1	0.0004638	0.00464	6263.42	15710.5	2.50829
A_52_P579531	ref|Mus musculus PDZ and LIM domain 3 (Pdlim3), mRNA [NM_016798]	Pdlim3	0.0002446	0.00304	5.24	21.11	4.02863
A_55_P1961395	ref|Mus musculus podoplanin (Pdpn), transcript variant 1, mRNA [NM_010329]	Pdpn	0.0005981	0.00548	12.49	49.23	3.94155
A_52_P24783	ref|Mus musculus PDS5, regulator of cohesion maintenance, homolog B (S. cerevisiae) (Pds5b), mRNA [NM_175310]	Pds5b	0.0005741	0.00532	32.97	17.45	0.529269
A_55_P2062513	ref|Mus musculus PDZ domain containing RING finger 3 (Pdzrn3), mRNA [NM_018884]	Pdzrn3	1.61e-05	0.000636	1773.28	5283.55	2.97954
A_55_P2083889	ref|Mus musculus phosphoprotein enriched in astrocytes 15A (Pea15a), transcript variant 2, mRNA [NM_011063]	Pea15a	7.92e-05	0.00153	51.82	102.85	1.98475
A_66_P136801	ref|Mus musculus paternally expressed 13 (Peg13), long non-coding RNA [NR_002864]	Peg13	0.0004461	0.00452	714.35	1444.62	2.02229
A_55_P2035946	ref|Mus musculus preproenkephalin (Penk), mRNA [NM_001002927]	Penk	0.0007747	0.00655	3	12.62	4.20667
A_51_P264495	ref|Mus musculus phosphoglycerate mutase 2 (Pgam2), mRNA [NM_018870]	Pgam2	6.46e-05	0.00136	4.88	188.28	38.582
A_55_P2050513	ref|Mus musculus piggyBac transposable element derived 1 (Pgbd1), transcript variant 1, mRNA [NM_001162919]	Pgbd1	0.0001865	0.00254	17.03	51.98	3.05226
A_51_P182572	ref|Mus musculus phosphatase and actin regulator 1 (Phactr1), transcript variant 3, mRNA [NM_001005748]	Phactr1	1.2e-06	0.000145	3.03	12.55	4.14191
A_55_P1982249	ref|Mus musculus phosphatase and actin regulator 2 (Phactr2), transcript variant A, mRNA [NM_001195065]	Phactr2	0.000454	0.00457	25.78	49.68	1.92708
A_51_P262515	ref|Mus musculus PHD finger protein 11A (Phf11a), mRNA [NM_172603]	Phf11a	4e-06	0.00029	178.51	846.31	4.74097
A_55_P2038262	ref|Mus musculus PHD finger protein 11B (Phf11b), mRNA [NM_001164327]	Phf11b	4.3e-05	0.00109	438.35	1234.68	2.81665
A_55_P2015687	ref|Mus musculus PHD finger protein 11D (Phf11d), mRNA [NM_199015]	Phf11d	3.1e-06	0.000259	227.62	1236.03	5.43023
A_52_P380369	gb|Mus musculus DNA segment, Chr 14, ERATO Doi 668, expressed, mRNA (cDNA clone MGC:29273 IMAGE:5067268), complete cds. [BC030186]	Phf11d	6.6e-06	0.000381	109.58	517.6	4.72349
A_52_P110291	ref|Mus musculus PHD finger protein 12 (Phf12), mRNA [NM_174852]	Phf12	0.0002597	0.00316	37.44	19.69	0.525908
A_52_P686091	ref|Mus musculus PHD finger protein 2 (Phf2), mRNA [NM_011078]	Phf2	0.0007154	0.00622	20.99	7.6	0.362077
A_55_P2083963	ref|Mus musculus proline/histidine/glycine-rich 1 (Phgr1), mRNA [NM_001145644]	Phgr1	2.02e-05	0.000747	41.9	171.27	4.08759
A_51_P329928	ref|Mus musculus pleckstrin homology-like domain, family A, member 3 (Phlda3), mRNA [NM_013750]	Phlda3	< 1e-07	< 1e-07	186.27	2635.66	14.1497
A_55_P1981155	ref|Mus musculus pleckstrin homology-like domain, family B, member 1 (Phldb1), mRNA [NM_153537]	Phldb1	0.0002582	0.00315	18.12	62.98	3.47572
A_55_P1964138	ref|Mus musculus phosphatidylinositol glycan anchor biosynthesis, class N (Pign), mRNA [NM_013784]	Pign	6e-06	0.000368	835.13	3118.53	3.73419
A_55_P2042713	ref|Mus musculus phosphatidylinositol glycan anchor biosynthesis, class Q (Pigq), transcript variant 1, mRNA [NM_001291025]	Pigq	0.0001125	0.00187	2062.35	856.57	0.415337
A_55_P2361437	ref|Mus musculus phosphatidylinositol transfer protein, cytoplasmic 1 (Pitpnc1), mRNA [NM_145823]	Pitpnc1	0.0003962	0.00416	86.75	189.96	2.18974
A_55_P1979551	ref|Mus musculus pitrilysin metallepetidase 1 (Pitrm1), mRNA [NM_145131]	Pitrm1	9.07e-05	0.00164	578.69	124.47	0.215089
A_55_P1999790	ref|Mus musculus protein kinase domain containing, cytoplasmic (Pkdcc), mRNA [NM_134117]	Pkdcc	0.0002901	0.00338	81.48	236.22	2.89912
A_66_P102090	ref|Mus musculus protein kinase, membrane associated tyrosine/threonine 1 (Pkmyt1), mRNA [NM_023058]	Pkmyt1	0.0004201	0.00433	135.3	68.84	0.508795
A_55_P2035772	ref|Mus musculus phospholipase A2, group X (Pla2g10), transcript variant 2, mRNA [NM_001291009]	Pla2g10	0.0001971	0.00264	43.15	144.29	3.34392
A_55_P1997604	ref|Mus musculus phospholipase A2, group IVA (cytosolic, calcium-dependent) (Pla2g4a), transcript variant 1, mRNA [NM_008869]	Pla2g4a	0.0004865	0.00477	106.09	252.05	2.37581
A_55_P1966332	ref|Mus musculus placenta specific 9a (Plac9a), mRNA [NM_207229]	Plac9a	0.0004154	0.00429	49.13	194.97	3.96845
A_52_P370311	ref|Mus musculus phospholipase B domain containing 2 (Plbd2), mRNA [NM_023625]	Plbd2	0.0001918	0.00259	184.61	368.23	1.99464
A_51_P239766	ref|Mus musculus phospholipase C, delta 1 (Plcd1), transcript variant 2, mRNA [NM_019676]	Plcd1	9.95e-05	0.00174	41.61	89.01	2.13915
A_51_P219444	ref|Mus musculus phospholipase C-like 2 (Plcl2), mRNA [NM_013880]	Plcl2	0.0009694	0.00766	1052.38	493.18	0.468633
A_55_P2049572	ref|Mus musculus phospholipase D2 (Pld2), transcript variant 1, mRNA [NM_001302475]	Pld2	3.76e-05	0.00103	62.71	140.27	2.2368
A_55_P1956593	ref|Mus musculus pleckstrin homology domain containing, family A (phosphoinositide binding specific) member 4 (Plekha4), mRNA [NM_148927]	Plekha4	7.78e-05	0.00151	7.45	33.21	4.45772
A_55_P2050877	ref|Mus musculus pleckstrin homology domain containing, family G (with RhoGef domain) member 2 (Plekhg2), transcript variant 3, mRNA [NM_001290542]	Plekhg2	5.21e-05	0.0012	619.09	318.18	0.513948
A_55_P1974961	ref|Mus musculus pleckstrin homology domain containing, family G (with RhoGef domain) member 3 (Plekhg3), mRNA [NM_153804]	Plekhg3	6.95e-05	0.00142	1074.25	553.95	0.515662
A_55_P2031871	ref|Mus musculus pleckstrin homology domain containing, family H (with MyTH4 domain) member 3 (Plekhh3), mRNA [NM_146030]	Plekhh3	0.0008127	0.00676	60.63	142.79	2.3551
A_55_P1999648	ref|Mus musculus perilipin 2 (Plin2), mRNA [NM_007408]	Plin2	6.44e-05	0.00136	273.54	916.83	3.35172
A_51_P290576	ref|Mus musculus polo-like kinase 2 (Plk2), mRNA [NM_152804]	Plk2	< 1e-07	< 1e-07	4.61	28.75	6.23644
A_51_P320304	ref|Mus musculus procollagen-lysine, 2-oxoglutarate 5-dioxygenase 1 (Plod1), mRNA [NM_011122]	Plod1	0.0006417	0.00577	20.8	46.4	2.23077
A_55_P2069850	ref|Mus musculus proteolipid protein (myelin) 1 (Plp1), transcript variant 1, mRNA [NM_011123]	Plp1	6.5e-06	0.000381	348.4	1284.16	3.68588
A_55_P1993955	ref|Mus musculus phospholipid transfer protein (Pltp), mRNA [NM_011125]	Pltp	1.84e-05	0.000699	123.47	444.53	3.60031
A_55_P2022211	ref|Mus musculus plexin domain containing 2 (Plxdc2), mRNA [NM_026162]	Plxdc2	1.8e-06	0.000189	346.81	1562.09	4.50417
A_55_P2040170	ref|Mus musculus peripheral myelin protein 22 (Pmp22), transcript variant 5, mRNA [NM_001302260]	Pmp22	2e-06	0.0002	95.08	426.5	4.4857
A_55_P2040168	ref|Mus musculus peripheral myelin protein 22 (Pmp22), transcript variant 5, mRNA [NM_001302260]	Pmp22	0.0001772	0.00246	79.84	188.59	2.3621
A_55_P1952220	ref|Mus musculus pyridoxine 5'-phosphate oxidase (Pnpo), mRNA [NM_134021]	Pnpo	1.1e-05	0.000517	33035.7	3476.78	0.105243
A_51_P367125	ref|Mus musculus polymerase (DNA directed), delta 1, catalytic subunit (Pold1), mRNA [NM_011131]	Pold1	0.0001162	0.00189	231.65	102.41	0.442089
A_55_P2000533	ref|Mus musculus polymerase (DNA directed), kappa (Polk), mRNA [NM_012048]	Polk	2.8e-06	0.000245	17.17	50.66	2.9505
A_55_P2130256	ref|Mus musculus polymerase (RNA) II (DNA directed) polypeptide L (Polr2l), mRNA [NM_025593]	Polr2l	0.0009831	0.00774	551.38	1103.51	2.00136
A_51_P256665	ref|Mus musculus paraoxonase 3 (Pon3), mRNA [NM_173006]	Pon3	2.3e-06	0.00022	81.1	251.63	3.10271
A_55_P2115458	ref|Mus musculus protection of telomeres 1A (Pot1a), mRNA [NM_133931]	Pot1a	0.0002787	0.00329	147.44	70.82	0.480331
A_55_P2089233	ref|Mus musculus POU domain, class 2, associating factor 1 (Pou2af1), mRNA [NM_011136]	Pou2af1	6e-07	0.000107	708.47	47.19	0.0666083
A_51_P361492	ref|Mus musculus POU domain, class 2, transcription factor 1 (Pou2f1), transcript variant 4, mRNA [NM_198934]	Pou2f1	9.15e-05	0.00165	129.99	59.38	0.456804
A_51_P166728	ref|Mus musculus POU domain, class 2, transcription factor 2 (Pou2f2), transcript variant 2, mRNA [NM_011138]	Pou2f2	4.3e-06	0.000303	60.88	17.75	0.291557
A_55_P2057877	ref|Mus musculus POU domain, class 2, transcription factor 2 (Pou2f2), transcript variant 4, mRNA [NM_001163554]	Pou2f2	8.3e-06	0.000441	137.6	37.7	0.273983
A_51_P452682	ref|Mus musculus POU domain class 5, transcription factor 2 (Pou5f2), mRNA [NM_029315]	Pou5f2	2.82e-05	0.000876	28.04	9.68	0.345221
A_55_P2024555	ref|Mus musculus phosphatidic acid phosphatase type 2A (Ppap2a), transcript variant 1, mRNA [NM_008247]	Ppap2a	0.0002298	0.00293	20.59	51.69	2.51044
A_55_P1963002	ref|Mus musculus protein tyrosine phosphatase, receptor type, f polypeptide (PTPRF), interacting protein (liprin), alpha 4 (Ppfia4), mRNA [NM_001144855]	Ppfia4	3.6e-06	0.000275	163.59	50.25	0.30717
A_55_P1994175	ref|Mus musculus peptidylprolyl isomerase (cyclophilin)-like 3 (Ppil3), transcript variant 3, mRNA [NM_001285826]	Ppil3	0.000122	0.00194	340.9	865.88	2.53998
A_55_P2033510	ref|Mus musculus protein phosphatase 1M (Ppm1m), transcript variant 2, mRNA [NM_198931]	Ppm1m	0.0002322	0.00293	518.82	307.06	0.591843
A_51_P342716	ref|Mus musculus protein phosphatase 1, catalytic subunit, beta isoform (Ppp1cb), mRNA [NM_172707]	Ppp1cb	1.19e-05	0.000541	23762.5	6106.39	0.256975
A_51_P386058	ref|Mus musculus protein phosphatase 2, regulatory subunit B', beta (Ppp2r5b), mRNA [NM_198168]	Ppp2r5b	0.0001874	0.00255	1084.21	396.47	0.365676
A_55_P2171086	gb|Mus musculus adult male testis cDNA, RIKEN full-length enriched library, clone:4933406H15 product:unclassifiable, full insert sequence. [AK030160]	Prcp	0.0009099	0.00732	78.21	35.46	0.453395
A_55_P2203996	ref|PREDICTED: Mus musculus PR domain containing 10 (Prdm10), transcript variant X3, mRNA [XM_006510465]	Prdm10	0.0009859	0.00774	42.96	26.39	0.614292
A_55_P1979432	ref|Mus musculus peroxiredoxin 2 (Prdx2), mRNA [NM_011563]	Prdx2	3.61e-05	0.000996	49483.9	15391.4	0.311039
A_55_P1979457	ref|Mus musculus peroxiredoxin 4 (Prdx4), mRNA [NM_016764]	Prdx4	2.84e-05	0.000876	212.99	471.11	2.21189
A_55_P2103561	ref|Mus musculus peroxiredoxin 6 (Prdx6), transcript variant 2, mRNA [NM_001303408]	Prdx6	1.27e-05	0.000561	4814.21	12522	2.60105
A_55_P2176729	ref|Mus musculus peroxiredoxin 6 (Prdx6), transcript variant 2, mRNA [NM_001303408]	Prdx6	0.0002318	0.00293	2890.23	6720.48	2.32524
A_55_P2176731	ref|Mus musculus peroxiredoxin 6 (Prdx6), transcript variant 2, mRNA [NM_001303408]	Prdx6	0.0002536	0.00311	1511.63	3785.12	2.504
A_52_P137378	ref|Mus musculus protein kinase, AMP-activated, alpha 2 catalytic subunit (Prkaa2), mRNA [NM_178143]	Prkaa2	0.0001118	0.00187	18.33	42.97	2.34424
A_55_P1976278	ref|Mus musculus protein kinase C, beta (Prkcb), mRNA [NM_008855]	Prkcb	4e-07	8.35e-05	814.82	288.09	0.353563
A_65_P20249	ref|Mus musculus protein kinase C, beta (Prkcb), mRNA [NM_008855]	Prkcb	2.54e-05	0.000834	550.72	206.79	0.37549
A_51_P180974	ref|Mus musculus protein kinase C, delta binding protein (Prkcdbp), mRNA [NM_028444]	Prkcdbp	0.0002786	0.00329	28.37	88.3	3.11244
A_55_P2083654	ref|Mus musculus protein arginine N-methyltransferase 2 (Prmt2), transcript variant 3, mRNA [NM_001302965]	Prmt2	0.000548	0.00516	228.96	482.57	2.10766
A_51_P382152	ref|Mus musculus protein C receptor, endothelial (Procr), mRNA [NM_011171]	Procr	0.0004275	0.00439	4.07	18.55	4.55774
A_55_P1988168	ref|Mus musculus proline and serine rich 3 (Proser3), mRNA [NM_183321]	Proser3	0.0004628	0.00463	15483.8	28259.1	1.82507
A_55_P1958082	ref|Mus musculus phosphoribosyl pyrophosphate synthetase-associated protein 2 (Prpsap2), transcript variant 1, mRNA [NM_144806]	Prpsap2	7.18e-05	0.00145	86.72	46.67	0.538169
A_51_P508959	ref|Mus musculus proline rich 15 (Prr15), mRNA [NM_030024]	Prr15	0.0001701	0.0024	3.47	27.19	7.83573
A_55_P2078204	ref|Mus musculus proline rich 5 (renal) (Prr5), mRNA [NM_146061]	Prr5	0.0006667	0.00592	221.89	137.42	0.619316
A_55_P1994477	ref|Mus musculus proline-rich coiled-coil 2C (Prrc2c), mRNA [NM_001081290]	Prrc2c	0.0004371	0.00446	41.48	19.17	0.46215
A_55_P2417569	ref|Mus musculus paired related homeobox 2 (Prrx2), mRNA [NM_009116]	Prrx2	0.0001715	0.00242	3.08	10.97	3.56169
A_51_P477682	ref|Mus musculus protease, serine 12 neurotrypsin (motopsin) (Prss12), mRNA [NM_008939]	Prss12	0.0001699	0.0024	28.04	6.69	0.238588
A_55_P2064841	ref|Mus musculus protease, serine 53 (Prss53), mRNA [NM_001081268]	Prss53	0.000923	0.00739	6015.19	13551.8	2.25292
A_55_P2429225	ref|Mus musculus proline/serine-rich coiled-coil 1 (Psrc1), transcript variant 1, mRNA [NM_001190161]	Psrc1	9e-07	0.000127	19.39	137.29	7.08045
A_55_P2006693	ref|Mus musculus proline-serine-threonine phosphatase-interacting protein 2 (Pstpip2), mRNA [NM_013831]	Pstpip2	6.16e-05	0.00134	7.75	19.36	2.49806
A_55_P2009567	ref|Mus musculus polypyrimidine tract binding protein 3 (Ptbp3), transcript variant 1, mRNA [NM_144904]	Ptbp3	0.0003079	0.00352	1480.94	663.63	0.448114
A_55_P2009572	ref|Mus musculus polypyrimidine tract binding protein 3 (Ptbp3), transcript variant 1, mRNA [NM_144904]	Ptbp3	0.0006876	0.00604	55.87	97.19	1.73957
A_55_P1994309	ref|Mus musculus prostaglandin I receptor (IP) (Ptgir), mRNA [NM_008967]	Ptgir	5.23e-05	0.00121	117.05	297.68	2.54319
A_55_P2154027	ref|Mus musculus prostaglandin I2 (prostacyclin) synthase (Ptgis), mRNA [NM_008968]	Ptgis	8.01e-05	0.00154	619.97	2343.64	3.78025
A_51_P444437	ref|Mus musculus prostaglandin reductase 1 (Ptgr1), mRNA [NM_025968]	Ptgr1	0.0006974	0.00609	23.38	52.48	2.24465
A_51_P216219	ref|Mus musculus PTK2 protein tyrosine kinase 2 (Ptk2), transcript variant 1, mRNA [NM_007982]	Ptk2	0.0002061	0.00272	13.45	31.99	2.37844
A_55_P2349265	ref|Mus musculus PTK2 protein tyrosine kinase 2 (Ptk2), transcript variant 2, mRNA [NM_001130409]	Ptk2	0.0008836	0.00717	13.77	31.41	2.28105
A_51_P369628	ref|Mus musculus prostate tumor over expressed gene 1 (Ptov1), mRNA [NM_133949]	Ptov1	0.0006226	0.00564	60.33	123.34	2.04442
A_51_P447668	ref|Mus musculus protein tyrosine phosphatase, non-receptor type 12 (Ptpn12), mRNA [NM_011203]	Ptpn12	0.0007791	0.00658	132.31	309.33	2.33792
A_55_P2069306	ref|Mus musculus protein tyrosine phosphatase, non-receptor type 18 (Ptpn18), mRNA [NM_011206]	Ptpn18	4.7e-06	0.000322	14889.4	37270.8	2.50317
A_55_P1990324	ref|Mus musculus protein tyrosine phosphatase, receptor type, C (Ptprc), transcript variant 1, mRNA [NM_001111316]	Ptprc	0.0002897	0.00338	892.25	459.03	0.514463
A_55_P2022139	ref|Mus musculus purine rich element binding protein A (Pura), mRNA [NM_008989]	Pura	4.1e-06	0.000294	2783.5	7823.89	2.81081
A_55_P2051254	ref|Mus musculus plasmacytoma variant translocation 1 (Pvt1), long non-coding RNA [NR_003368]	Pvt1	< 1e-07	3.32e-05	27.32	118.94	4.35359
A_51_P438821	ref|Mus musculus PYD and CARD domain containing (Pycard), mRNA [NM_023258]	Pycard	0.0004725	0.00469	1568.19	3667.39	2.33861
A_51_P434670	ref|Mus musculus quaking (Qk), transcript variant 3, mRNA [NM_021881]	Qk	0.0002601	0.00316	282.84	604.62	2.13768
A_55_P2143150	ref|Mus musculus quaking (Qk), transcript variant 1, mRNA [NM_001159517]	Qk	0.0004457	0.00452	50.82	116.25	2.28749
A_51_P515623	ref|Mus musculus glutaminyl-peptide cyclotransferase-like (Qpctl), mRNA [NM_026111]	Qpctl	5e-07	9.83e-05	41.42	164.17	3.96354
A_52_P529360	ref|Mus musculus RAB11 family interacting protein 5 (class I) (Rab11fip5), transcript variant 1, mRNA [NM_001003955]	Rab11fip5	7e-07	0.000117	127.45	465.68	3.65383
A_55_P2049549	ref|Mus musculus RAB22A, member RAS oncogene family (Rab22a), mRNA [NM_024436]	Rab22a	0.0003662	0.00396	450.59	1007.9	2.23685
A_55_P1994927	ref|Mus musculus RAB3A interacting protein (rabin3)-like 1 (Rab3il1), mRNA [NM_144538]	Rab3il1	1.23e-05	0.00055	729	184.77	0.253457
A_52_P439995	ref|Mus musculus RAB43, member RAS oncogene family (Rab43), transcript variant 1, mRNA [NM_001039394]	Rab43	0.0007325	0.00633	63.63	31.11	0.48892
A_51_P481832	ref|Mus musculus Rab geranylgeranyl transferase, a subunit (Rabggta), mRNA [NM_019519]	Rabggta	0.0002974	0.00346	89.57	51.45	0.574411
A_51_P464630	ref|Mus musculus RAD17 homolog (S. pombe) (Rad17), transcript variant 1, mRNA [NM_011233]	Rad17	7.76e-05	0.00151	100.08	56.41	0.563649
A_65_P05396	ref|Mus musculus RAD18 homolog (S. cerevisiae) (Rad18), transcript variant 2, mRNA [NM_021385]	Rad18	0.0001143	0.00189	56.55	13.46	0.238019
A_55_P1985749	ref|Mus musculus RAD23a homolog (S. cerevisiae) (Rad23a), transcript variant 1, mRNA [NM_001297606]	Rad23a	9.95e-05	0.00174	91.78	13.92	0.151667
A_55_P2142371	ref|Mus musculus retinoic acid induced 1 (Rai1), transcript variant 1, mRNA [NM_009021]	Rai1	2.43e-05	0.000814	189.42	88.69	0.468219
A_55_P1987944	ref|Mus musculus retinoic acid induced 1 (Rai1), transcript variant 1, mRNA [NM_009021]	Rai1	0.0001883	0.00256	104.43	52.1	0.498899
A_52_P51029	ref|Mus musculus Ral GTPase activating protein, alpha subunit 1 (Ralgapa1), transcript variant 2, mRNA [NM_019994]	Ralgapa1	0.0002657	0.00321	55.9	27.15	0.485689
A_55_P2011440	ref|Mus musculus Ral GTPase activating protein, beta subunit (non-catalytic) (Ralgapb), transcript variant 1, mRNA [NM_001291137]	Ralgapb	0.0005752	0.00533	157.19	93.53	0.595012
A_55_P2058928	ref|Mus musculus ral guanine nucleotide dissociation stimulator (Ralgds), transcript variant 3, mRNA [NM_009058]	Ralgds	0.0003324	0.00372	87.6	48.31	0.551484
A_55_P2153431	ref|Mus musculus ral guanine nucleotide dissociation stimulator (Ralgds), transcript variant 3, mRNA [NM_009058]	Ralgds	0.0003643	0.00395	27.13	12.55	0.462588
A_55_P2094626	ref|Mus musculus Ral GEF with PH domain and SH3 binding motif 1 (Ralgps1), transcript variant 1, mRNA [NM_175211]	Ralgps1	0.0007473	0.00639	573.79	196.76	0.342913
A_51_P348665	ref|Mus musculus receptor (calcitonin) activity modifying protein 1 (Ramp1), transcript variant 1, mRNA [NM_016894]	Ramp1	2.25e-05	0.000775	278.79	874.66	3.13734
A_55_P2002632	ref|Mus musculus RAS related protein 1b (Rap1b), mRNA [NM_024457]	Rap1b	7.02e-05	0.00143	4321.36	8776.89	2.03105
A_52_P336290	ref|Mus musculus RAS related protein 2a (Rap2a), mRNA [NM_029519]	Rap2a	0.0003668	0.00396	247.9	709.75	2.86305
A_55_P2070721	ref|Mus musculus Rap guanine nucleotide exchange factor (GEF) 1 (Rapgef1), transcript variant 1, mRNA [NM_001039087]	Rapgef1	0.0005242	0.00502	130.37	75.95	0.582573
A_55_P2094574	ref|Mus musculus Rap guanine nucleotide exchange factor (GEF) 6 (Rapgef6), transcript variant 1, mRNA [NM_001252494]	Rapgef6	0.0005063	0.00491	375.81	242.52	0.645326
A_55_P2084807	ref|Mus musculus retinoic acid receptor, beta (Rarb), transcript variant beta3, mRNA [NM_001289760]	Rarb	0.0001695	0.0024	3.59	11.04	3.07521
A_55_P1962154	ref|Mus musculus retinoic acid receptor, beta (Rarb), transcript variant beta3, mRNA [NM_001289760]	Rarb	0.0009475	0.00754	18.58	53.59	2.88428
A_51_P307325	ref|Mus musculus retinoblastoma binding protein 4 (Rbbp4), mRNA [NM_009030]	Rbbp4	0.0001239	0.00196	3820.47	917.49	0.240151
A_55_P2006579	ref|Mus musculus retinoblastoma binding protein 6 (Rbbp6), transcript variant 1, mRNA [NM_011247]	Rbbp6	0.0001173	0.0019	78.81	42.52	0.539525
A_51_P286665	ref|Mus musculus retinoblastoma-like 1 (p107) (Rbl1), transcript variant 1, mRNA [NM_011249]	Rbl1	9.57e-05	0.0017	59.19	29.33	0.495523
A_55_P2016739	ref|Mus musculus RNA binding motif protein 12 B2 (Rbm12b2), mRNA [NM_198957]	Rbm12b2	0.0008196	0.00681	78.05	47.77	0.612044
A_51_P116616	ref|Mus musculus RNA binding motif protein 14 (Rbm14), mRNA [NM_019869]	Rbm14	5.93e-05	0.00131	592.65	241.24	0.407053
A_51_P432802	ref|Mus musculus RNA binding motif protein 4 (Rbm4), transcript variant 1, mRNA [NM_009032]	Rbm4	0.0005543	0.0052	524.13	900.26	1.71763
A_55_P2097448	ref|Mus musculus RNA binding protein gene with multiple splicing (Rbpms), transcript variant 3, mRNA [NM_001042675]	Rbpms	0.0002312	0.00293	22.54	53.28	2.3638
A_55_P2111416	ref|Mus musculus regulator of chromosome condensation 2 (Rcc2), mRNA [NM_173867]	Rcc2	0.0004115	0.00426	102.05	53.5	0.524253
A_55_P2013357	ref|Mus musculus renin binding protein (Renbp), transcript variant 1, mRNA [NM_023132]	Renbp	0.0003778	0.00402	29.24	55.55	1.89979
A_55_P1992247	ref|Mus musculus RERG/RAS-like (Rergl), mRNA [NM_001128090]	Rergl	0.0001603	0.00232	7.64	23.86	3.12304
A_55_P1984806	ref|Mus musculus resistin (Retn), transcript variant 2, mRNA [NM_001204959]	Retn	0.0006632	0.0059	35.58	68.75	1.93227
A_51_P257951	ref|Mus musculus resistin like alpha (Retnla), mRNA [NM_020509]	Retnla	0.0006119	0.00558	1002.9	4902	4.88783
A_51_P271665	ref|Mus musculus REV3-like, catalytic subunit of DNA polymerase zeta RAD54 like (S. cerevisiae) (Rev3l), mRNA [NM_011264]	Rev3l	0.0003976	0.00416	104.21	63.47	0.609059
A_51_P513541	ref|Mus musculus riboflavin kinase (Rfk), mRNA [NM_019437]	Rfk	0.0003573	0.0039	2101.94	706.58	0.336156
A_55_P2042356	ref|Mus musculus raftlin lipid raft linker 1 (Rftn1), mRNA [NM_181397]	Rftn1	9.84e-05	0.00173	579.24	324.79	0.560717
A_51_P485260	ref|Mus musculus ral guanine nucleotide dissociation stimulator,-like 1 (Rgl1), mRNA [NM_016846]	Rgl1	4.9e-06	0.000327	51.83	136.75	2.63843
A_55_P2170034	ref|Mus musculus ral guanine nucleotide dissociation stimulator,-like 1 (Rgl1), mRNA [NM_016846]	Rgl1	0.0001029	0.00177	24.15	51.16	2.11843
A_51_P218774	ref|Mus musculus regulator of G-protein signalling 10 (Rgs10), mRNA [NM_026418]	Rgs10	0.0005705	0.0053	7137.5	20611.7	2.88781
A_55_P2002122	ref|Mus musculus regulator of G-protein signaling 12 (Rgs12), transcript variant 1, mRNA [NM_173402]	Rgs12	0.0002942	0.00342	78.93	194.92	2.46953
A_52_P541161	ref|Mus musculus regulator of G-protein signaling 18 (Rgs18), mRNA [NM_022881]	Rgs18	0.0001559	0.00227	1364.43	4290.49	3.14453
A_51_P346575	ref|Mus musculus Rhesus blood group-associated A glycoprotein (Rhag), mRNA [NM_011269]	Rhag	0.0007362	0.00635	160.42	51.21	0.319225
A_51_P241769	ref|Mus musculus Rh blood group, D antigen (Rhd), mRNA [NM_011270]	Rhd	0.0002042	0.00271	1247.21	242.44	0.194386
A_52_P354123	ref|Mus musculus Ras homolog enriched in brain like 1 (Rhebl1), mRNA [NM_026967]	Rhebl1	0.0009769	0.0077	28.88	13.13	0.45464
A_51_P477364	ref|Mus musculus ras homolog gene family, member B (Rhob), mRNA [NM_007483]	Rhob	8.38e-05	0.00157	13.49	26.02	1.92884
A_51_P226429	ref|Mus musculus Rho-related BTB domain containing 2 (Rhobtb2), mRNA [NM_153514]	Rhobtb2	1.2e-06	0.000145	128.33	51.68	0.402712
A_51_P282508	ref|Mus musculus ras homolog gene family, member C (Rhoc), transcript variant 2, mRNA [NM_007484]	Rhoc	1.7e-06	0.000187	765.07	2519.06	3.29259
A_55_P1979684	ref|Mus musculus ras homolog gene family, member C (Rhoc), transcript variant 1, mRNA [NM_001291859]	Rhoc	3.4e-06	0.000272	440.72	1099.5	2.49478
A_51_P265406	ref|Mus musculus resistance to inhibitors of cholinesterase 8 homolog (C. elegans) (Ric8), mRNA [NM_053194]	Ric8	0.0004767	0.00471	800.18	1410.64	1.7629
A_51_P184969	ref|Mus musculus Rab interacting lysosomal protein-like 1 (Rilpl1), mRNA [NM_021430]	Rilpl1	0.0007948	0.00667	4.57	22.36	4.89278
A_51_P236175	ref|Mus musculus Ras-like without CAAX 1 (Rit1), transcript variant 1, mRNA [NM_009069]	Rit1	0.0002075	0.00273	1662.94	3416.7	2.05461
A_55_P2131473	ref|Mus musculus required for meiotic nuclear division 5 homolog A (S. cerevisiae) (Rmnd5a), mRNA [NM_024288]	Rmnd5a	0.0001753	0.00244	92.97	29.87	0.321286
A_55_P2044627	ref|Mus musculus ribonuclease, RNase A family, 10 (non-active) (Rnase10), transcript variant 1, mRNA [NM_029145]	Rnase10	3.59e-05	0.000994	90.78	28.3	0.311743
A_51_P455338	ref|Mus musculus ribonuclease, RNase A family, 2A (liver, eosinophil-derived neurotoxin) (Rnase2a), mRNA [NM_053113]	Rnase2a	1.21e-05	0.000546	554.31	137.88	0.248742
A_51_P104608	ref|Mus musculus ribonuclease, RNase A family, 6 (Rnase6), mRNA [NM_030098]	Rnase6	0.0003238	0.00365	148.21	50	0.337359
A_55_P2040371	ref|Mus musculus ribonuclease T2A (Rnaset2a), mRNA [NM_001083938]	Rnaset2a	0.000941	0.0075	2178.7	3396.12	1.55878
A_55_P1970154	ref|Mus musculus ring finger protein 10 (Rnf10), transcript variant 2, mRNA [NM_016698]	Rnf10	0.0002668	0.00321	5675.68	1929.84	0.340019
A_55_P1970159	ref|Mus musculus ring finger protein 11 (Rnf11), mRNA [NM_013876]	Rnf11	0.0001004	0.00174	4880.01	1851.66	0.379438
A_52_P50478	ref|Mus musculus ring finger protein 123 (Rnf123), mRNA [NM_032543]	Rnf123	0.0002991	0.00346	747.78	141.04	0.188612
A_55_P2007878	ref|Mus musculus ring finger protein 144B (Rnf144b), transcript variant 1, mRNA [NM_146042]	Rnf144b	1.7e-06	0.000187	10.16	37.67	3.70768
A_55_P2007876	ref|Mus musculus ring finger protein 144B (Rnf144b), transcript variant 1, mRNA [NM_146042]	Rnf144b	0.0001181	0.0019	5	13.57	2.714
A_51_P220262	ref|Mus musculus ring finger protein 165 (Rnf165), mRNA [NM_001164504]	Rnf165	0.0008053	0.00673	5.47	18.41	3.36563
A_52_P577729	ref|Mus musculus ring finger protein 169 (Rnf169), mRNA [NM_175388]	Rnf169	0.0001159	0.00189	213.31	401.85	1.88388
A_51_P143915	ref|Mus musculus ring finger protein 181 (Rnf181), mRNA [NM_025607]	Rnf181	0.0002256	0.0029	154.94	265.77	1.71531
A_55_P2068607	ref|Mus musculus ring finger protein 19B (Rnf19b), mRNA [NM_029219]	Rnf19b	0.0008453	0.00696	1182.79	2473.53	2.09127
A_52_P466799	ref|Mus musculus RNA guanylyltransferase and 5'-phosphatase (Rngtt), transcript variant 1, mRNA [NM_011884]	Rngtt	1.42e-05	0.000603	9.09	17.9	1.9692
A_55_P2118734	ref|Mus musculus RNA (guanine-7-) methyltransferase (Rnmt), transcript variant 1, mRNA [NM_026440]	Rnmt	6.8e-05	0.00141	128.78	60.35	0.468629
A_52_P385615	ref|Mus musculus RNA-binding region (RNP1, RRM) containing 3 (Rnpc3), transcript variant 2, mRNA [NM_026043]	Rnpc3	5.83e-05	0.0013	88.48	44.46	0.502486
A_65_P07569	ref|Mus musculus Rho-associated coiled-coil containing protein kinase 1 (Rock1), mRNA [NM_009071]	Rock1	0.0001323	0.00204	50.35	22.59	0.448659
A_55_P1978972	ref|Mus musculus retinitis pigmentosa 2 homolog (human) (Rp2h), transcript variant 2, mRNA [NM_001290643]	Rp2h	3.5e-06	0.000273	72.93	214.04	2.93487
A_55_P1964805	ref|Mus musculus replication protein A1 (Rpa1), transcript variant 1, mRNA [NM_001164223]	Rpa1	4.99e-05	0.00117	909.64	500.34	0.550042
A_51_P333159	gb|Mus musculus replication protein A1, mRNA (cDNA clone MGC:29293 IMAGE:4487586), complete cds. [BC019119]	Rpa1	0.0002788	0.00329	177.3	90.34	0.509532
A_55_P1978740	ref|Mus musculus retinitis pigmentosa GTPase regulator interacting protein 1 (Rpgrip1), transcript variant 1, mRNA [NM_023879]	Rpgrip1	0.0001806	0.00248	176.04	86.54	0.491593
A_55_P2135556	ref|Mus musculus retinitis pigmentosa GTPase regulator interacting protein 1 (Rpgrip1), transcript variant 1, mRNA [NM_023879]	Rpgrip1	0.0001963	0.00263	191.21	108.54	0.567648
A_55_P2027157	ref|Mus musculus rabphilin 3A-like (without C2 domains) (Rph3al), transcript variant 1, mRNA [NM_029548]	Rph3al	0.000635	0.00572	237.69	34.01	0.143086
A_55_P2058953	ref|Mus musculus ribosomal protein L13A (Rpl13a), mRNA [NM_009438]	Rpl13a	8.07e-05	0.00155	18252.9	10535.3	0.577185
A_55_P2101910	ref|Mus musculus ribosomal protein L13A (Rpl13a), mRNA [NM_009438]	Rpl13a	0.0001316	0.00204	667.32	361.35	0.541494
A_55_P1953132	gb|Mus musculus ribosomal protein L21, mRNA (cDNA clone MGC:117917 IMAGE:3985115), complete cds. [BC106116]	Rpl21	0.0008513	0.00699	8828.76	5407.49	0.612486
A_55_P2024012	ref|Mus musculus ribosomal protein L5 (Rpl5), mRNA [NM_016980]	Rpl5	0.0003562	0.00389	4859.79	2910.64	0.598923
A_51_P104392	ref|Mus musculus ribonuclease P/MRP 25 subunit (Rpp25), mRNA [NM_133982]	Rpp25	1.34e-05	0.000582	3.57	18.31	5.12885
A_51_P246903	ref|Mus musculus ribosomal protein S27-like (Rps27l), mRNA [NM_026467]	Rps27l	9.8e-06	0.00048	813.02	2462.72	3.0291
A_51_P318640	ref|Mus musculus ribosomal protein S3 (Rps3), mRNA [NM_012052]	Rps3	0.000196	0.00263	8878.87	5262.48	0.592697
A_55_P2055411	ref|Mus musculus ribosomal protein S7 (Rps7), mRNA [NM_011300]	Rps7	0.0001675	0.00238	8385.64	4555.15	0.543208
A_51_P226417	ref|Mus musculus Ras-related GTP binding A (Rraga), mRNA [NM_178376]	Rraga	0.0005425	0.00513	332.49	165.6	0.49806
A_55_P2030903	ref|Mus musculus radial spoke head 4 homolog A (Chlamydomonas) (Rsph4a), mRNA [NM_001162957]	Rsph4a	0.0004944	0.00482	8.6	28.2	3.27907
A_51_P435922	ref|Mus musculus radial spoke head 9 homolog (Chlamydomonas) (Rsph9), mRNA [NM_029338]	Rsph9	0.0003313	0.00371	51.08	95.83	1.87608
A_51_P142421	ref|Mus musculus R-spondin homolog (Xenopus laevis) (Rspo1), mRNA [NM_138683]	Rspo1	0.0001189	0.00191	43.68	101.42	2.32189
A_66_P109474	ref|Mus musculus reticulon 4 interacting protein 1 (Rtn4ip1), mRNA [NM_130892]	Rtn4ip1	0.000355	0.00389	37.9	115.1	3.03694
A_51_P304170	ref|Mus musculus receptor transporter protein 4 (Rtp4), mRNA [NM_023386]	Rtp4	< 1e-07	3.32e-05	725.91	4068.86	5.60519
A_55_P2020463	ref|Mus musculus RUN and FYVE domain-containing 2 (Rufy2), mRNA [NM_027425]	Rufy2	0.0003139	0.00357	63.14	35.32	0.559392
A_51_P384148	ref|Mus musculus receptor-like tyrosine kinase (Ryk), transcript variant 1, mRNA [NM_013649]	Ryk	0.0001854	0.00253	11.49	27.68	2.40905
A_52_P440709	ref|Mus musculus ryanodine receptor 2, cardiac (Ryr2), mRNA [NM_023868]	Ryr2	0.0009142	0.00734	3.25	20.06	6.17231
A_55_P1979650	ref|Mus musculus S100 calcium binding protein A1 (S100a1), mRNA [NM_011309]	S100a1	3.01e-05	0.000902	713.92	2155.98	3.01992
A_55_P1979645	ref|Mus musculus S100 calcium binding protein A1 (S100a1), mRNA [NM_011309]	S100a1	4.53e-05	0.00112	892.98	2959.15	3.31379
A_51_P342871	ref|Mus musculus S100 calcium binding protein A10 (calpactin) (S100a10), mRNA [NM_009112]	S100a10	7.01e-05	0.00143	4105.77	9057.19	2.20597
A_52_P532227	ref|Mus musculus sphingosine-1-phosphate receptor 1 (S1pr1), mRNA [NM_007901]	S1pr1	0.0001436	0.00216	190.08	66.52	0.349958
A_51_P307944	ref|Mus musculus sphingosine-1-phosphate receptor 4 (S1pr4), mRNA [NM_010102]	S1pr4	6.16e-05	0.00134	59.1	24.87	0.420812
A_52_P318673	ref|Mus musculus serum amyloid A 1 (Saa1), mRNA [NM_009117]	Saa1	0.0001567	0.00227	1849.81	21714.5	11.7388
A_55_P1953169	ref|Mus musculus serum amyloid A 3 (Saa3), mRNA [NM_011315]	Saa3	1e-07	3.32e-05	2137.88	28419.3	13.2932
A_55_P2083023	ref|Mus musculus SAC3 domain containing 1 (Sac3d1), mRNA [NM_133678]	Sac3d1	2.36e-05	0.0008	111.66	273.96	2.45352
A_55_P2168628	ref|Mus musculus SAC3 domain containing 1 (Sac3d1), mRNA [NM_133678]	Sac3d1	3.57e-05	0.000993	201.95	474.36	2.3489
A_51_P478688	ref|Mus musculus sterile alpha motif domain containing 10 (Samd10), mRNA [NM_172676]	Samd10	8e-06	0.000432	73.89	265.62	3.5948
A_55_P1972277	ref|Mus musculus sterile alpha motif domain containing 11 (Samd11), mRNA [NM_001110516]	Samd11	0.0004828	0.00476	74.15	27.03	0.364531
A_51_P241943	ref|Mus musculus SAP30-like (Sap30l), mRNA [NM_001081168]	Sap30l	0.0004089	0.00424	1534.28	2537.8	1.65407
A_51_P498388	ref|Mus musculus SH3-binding kinase 1 (Sbk1), mRNA [NM_145587]	Sbk1	0.0003915	0.00413	97.67	46.4	0.475069
A_51_P494006	ref|Mus musculus SR-related CTD-associated factor 8 (Scaf8), mRNA [NM_134123]	Scaf8	0.0002361	0.00296	238.84	132.99	0.556816
A_52_P311245	ref|Mus musculus scavenger receptor class B, member 2 (Scarb2), mRNA [NM_007644]	Scarb2	0.0004663	0.00465	129.12	248.13	1.9217
A_55_P2172440	ref|Mus musculus scavenger receptor class F, member 2 (Scarf2), mRNA [NM_153790]	Scarf2	4.3e-06	0.000303	40.61	192.88	4.74957
A_52_P156775	ref|Mus musculus secretoglobin, family 1C, member 1 (Scgb1c1), mRNA [NM_001099742]	Scgb1c1	2.1e-06	0.000206	26	120.59	4.63808
A_52_P270501	ref|Mus musculus secretoglobin, family 2B, member 27 (Scgb2b27), transcript variant 1, mRNA [NM_001100464]	Scgb2b27	0.0004513	0.00456	3.65	10.49	2.87397
A_55_P2020338	ref|Mus musculus sex comb on midleg-like 4 (Drosophila) (Scml4), mRNA [NM_172938]	Scml4	5.02e-05	0.00118	152.61	54.31	0.355874
A_51_P342877	ref|Mus musculus sodium channel, voltage-gated, type I, beta (Scn1b), mRNA [NM_011322]	Scn1b	5.8e-06	0.000361	14.24	55.2	3.8764
A_66_P112495	ref|Mus musculus sodium channel, type IV, beta (Scn4b), mRNA [NM_001013390]	Scn4b	8.99e-05	0.00163	6.32	24.75	3.91614
A_55_P2057132	ref|Mus musculus sodium channel, voltage-gated, type VIII, alpha (Scn8a), transcript variant 1, mRNA [NM_001077499]	Scn8a	0.0001851	0.00253	222.05	117.5	0.52916
A_51_P483329	ref|Mus musculus SDA1 domain containing 1 (Sdad1), mRNA [NM_172713]	Sdad1	1.52e-05	0.000619	277.79	105.42	0.379495
A_52_P282741	ref|Mus musculus syndecan 3 (Sdc3), mRNA [NM_011520]	Sdc3	1e-06	0.000133	126.12	823.2	6.52712
A_52_P649332	ref|Mus musculus stromal cell derived factor 4 (Sdf4), transcript variant 1, mRNA [NM_011341]	Sdf4	0.0001461	0.00218	740.65	1316.98	1.77814
A_52_P72839	ref|Mus musculus SEC23A (S. cerevisiae) (Sec23a), mRNA [NM_009147]	Sec23a	2.91e-05	0.000887	103.55	19.19	0.185321
A_55_P1953866	ref|Mus musculus sema domain, immunoglobulin domain (Ig), transmembrane domain (TM) and short cytoplasmic domain, (semaphorin) 4C (Sema4c), transcript variant 1, mRNA [NM_001304330]	Sema4c	6.07e-05	0.00132	2078.36	959.74	0.461778
A_55_P2103011	ref|Mus musculus sema domain, immunoglobulin domain (Ig), transmembrane domain (TM) and short cytoplasmic domain, (semaphorin) 4D (Sema4d), transcript variant 1, mRNA [NM_001281880]	Sema4d	0.0006147	0.00559	460.82	232.39	0.504297
A_55_P2125351	ref|Mus musculus sema domain, transmembrane domain (TM), and cytoplasmic domain, (semaphorin) 6D (Sema6d), transcript variant 7, mRNA [NM_001291000]	Sema6d	0.0001562	0.00227	173.17	94.23	0.544147
A_55_P2006467	ref|Mus musculus small EDRK-rich factor 2 (Serf2), transcript variant 1, mRNA [NM_001290837]	Serf2	0.0005335	0.00507	22744.6	40506.3	1.78092
A_65_P07062	ref|Mus musculus small EDRK-rich factor 2 (Serf2), transcript variant 1, mRNA [NM_001290837]	Serf2	0.0005938	0.00546	465.88	783.91	1.68264
A_52_P609200	ref|Mus musculus serine incorporator 3 (Serinc3), mRNA [NM_012032]	Serinc3	0.0005299	0.00505	26876.6	9907.86	0.368643
A_52_P463346	ref|Mus musculus serine incorporator 3 (Serinc3), mRNA [NM_012032]	Serinc3	0.0005777	0.00534	2760.17	835.54	0.302713
A_52_P539310	ref|Mus musculus stress-associated endoplasmic reticulum protein family member 2 (Serp2), transcript variant 1, mRNA [NM_001160326]	Serp2	0.0001277	0.002	36.73	13.36	0.363735
A_55_P2004867	ref|Mus musculus serine (or cysteine) peptidase inhibitor, clade B, member 2 (Serpinb2), transcript variant 1, mRNA [NM_011111]	Serpinb2	8.31e-05	0.00157	165.37	435.77	2.63512
A_55_P2066727	ref|Mus musculus serine (or cysteine) peptidase inhibitor, clade B, member 6a (Serpinb6a), transcript variant 3, mRNA [NM_001164118]	Serpinb6a	0.0006029	0.00552	1652.23	3931.42	2.37946
A_55_P2013038	ref|Mus musculus serine (or cysteine) peptidase inhibitor, clade B, member 6c (Serpinb6c), mRNA [NM_148942]	Serpinb6c	0.0005696	0.0053	494.54	1165.96	2.35767
A_55_P2047768	ref|Mus musculus serine (or cysteine) peptidase inhibitor, clade B, member 6c (Serpinb6c), mRNA [NM_148942]	Serpinb6c	0.0005721	0.00531	1241.19	2928.47	2.35941
A_51_P287069	ref|Mus musculus serine (or cysteine) peptidase inhibitor, clade H, member 1 (Serpinh1), transcript variant 1, mRNA [NM_009825]	Serpinh1	1.04e-05	0.000497	18.94	95.81	5.05861
A_51_P110395	ref|Mus musculus SET domain containing 2 (Setd2), mRNA [NM_001081340]	Setd2	0.0001781	0.00247	254.81	141.59	0.555669
A_55_P2052420	ref|Mus musculus SET domain containing 5 (Setd5), mRNA [NM_028385]	Setd5	0.0001482	0.0022	195.41	101.32	0.5185
A_51_P470448	ref|Mus musculus senataxin (Setx), mRNA [NM_198033]	Setx	4.88e-05	0.00116	379.63	176.2	0.464136
A_52_P160518	ref|Mus musculus Scm-like with four mbt domains 1 (Sfmbt1), transcript variant 3, mRNA [NM_019460]	Sfmbt1	0.0001662	0.00237	29.95	55.64	1.85776
A_51_P418526	ref|Mus musculus sideroflexin 1 (Sfxn1), mRNA [NM_027324]	Sfxn1	3.91e-05	0.00104	296.94	628.63	2.11703
A_52_P113700	ref|Mus musculus sideroflexin 1 (Sfxn1), mRNA [NM_027324]	Sfxn1	0.0007015	0.00612	260.6	483.32	1.85464
A_55_P2028570	ref|Mus musculus N-sulfoglucosamine sulfohydrolase (sulfamidase) (Sgsh), mRNA [NM_018822]	Sgsh	0.0005822	0.00536	2119.7	1102.55	0.520144
A_51_P346104	ref|Mus musculus small glutamine-rich tetratricopeptide repeat (TPR)-containing, alpha (Sgta), mRNA [NM_024499]	Sgta	0.0004856	0.00477	207.33	350.09	1.68856
A_66_P113490	ref|Mus musculus SH2B adaptor protein 2 (Sh2b2), transcript variant 1, mRNA [NM_018825]	Sh2b2	1.38e-05	0.000594	63.47	19.61	0.308965
A_52_P316933	ref|Mus musculus SH3 domain binding glutamic acid-rich protein like 2 (Sh3bgrl2), mRNA [NM_172507]	Sh3bgrl2	1.08e-05	0.00051	606.81	2553.55	4.20815
A_55_P2054744	ref|Mus musculus SH3 domain binding glutamic acid-rich protein like 2 (Sh3bgrl2), mRNA [NM_172507]	Sh3bgrl2	4.29e-05	0.00109	81.68	275.76	3.3761
A_55_P2054743	ref|Mus musculus SH3 domain binding glutamic acid-rich protein like 2 (Sh3bgrl2), mRNA [NM_172507]	Sh3bgrl2	8.31e-05	0.00157	56.43	241.05	4.27166
A_55_P2170225	ref|Mus musculus SH3 domain binding glutamic acid-rich protein like 2 (Sh3bgrl2), mRNA [NM_172507]	Sh3bgrl2	0.0002692	0.00322	111.05	417.32	3.75795
A_55_P2081530	ref|Mus musculus SH3 domain binding glutamic acid-rich protein-like 3 (Sh3bgrl3), mRNA [NM_080559]	Sh3bgrl3	0.0008993	0.00726	26620.1	54621.2	2.05188
A_55_P2049473	ref|Mus musculus SH3-domain binding protein 5 (BTK-associated) (Sh3bp5), mRNA [NM_011894]	Sh3bp5	0.0002155	0.0028	89.69	41.84	0.466496
A_55_P1970002	ref|Mus musculus SH3-domain kinase binding protein 1 (Sh3kbp1), transcript variant 1, mRNA [NM_001135727]	Sh3kbp1	0.0002676	0.00321	21.44	10.11	0.471549
A_55_P1965233	ref|Mus musculus SH3 domain and tetratricopeptide repeats 1 (Sh3tc1), mRNA [NM_194344]	Sh3tc1	0.0008113	0.00675	219.15	565.88	2.58216
A_51_P356602	ref|Mus musculus SHC (Src homology 2 domain containing) family, member 4 (Shc4), mRNA [NM_199022]	Shc4	0.0006558	0.00585	9.25	15.34	1.65838
A_51_P242591	ref|Mus musculus SHQ1 homolog (S. cerevisiae) (Shq1), mRNA [NM_181590]	Shq1	0.0001615	0.00233	18.36	38.55	2.09967
A_51_P473219	ref|Mus musculus sialic acid acetylesterase (Siae), mRNA [NM_011734]	Siae	0.0003688	0.00397	74.26	151.47	2.03973
A_55_P1972182	ref|Mus musculus seven in absentia 1B (Siah1b), mRNA [NM_009173]	Siah1b	0.0003469	0.00382	68.87	22.18	0.322056
A_51_P393305	ref|Mus musculus SID1 transmembrane family, member 1 (Sidt1), transcript variant 2, mRNA [NM_198034]	Sidt1	5.37e-05	0.00123	76.19	29.29	0.384434
A_51_P305052	ref|Mus musculus sialic acid binding Ig-like lectin G (Siglecg), mRNA [NM_172900]	Siglecg	3e-06	0.000255	144.51	36.18	0.250363
A_51_P438200	ref|Mus musculus endoplasmic reticulum chaperone SIL1 homolog (S. cerevisiae) (Sil1), mRNA [NM_030749]	Sil1	0.0009801	0.00772	241.42	544.94	2.25723
A_51_P159415	ref|Mus musculus transcriptional regulator, SIN3A (yeast) (Sin3a), transcript variant 1, mRNA [NM_011378]	Sin3a	5.86e-05	0.0013	79.9	42.43	0.531039
A_55_P2075140	ref|Mus musculus sirtuin 3 (Sirt3), transcript variant 1, mRNA [NM_022433]	Sirt3	0.0004697	0.00467	332.99	731.77	2.19757
A_51_P118132	ref|Mus musculus SKI-like (Skil), transcript variant 1, mRNA [NM_011386]	Skil	5.59e-05	0.00126	73.69	33.89	0.4599
A_55_P2120388	ref|Mus musculus selection and upkeep of intraepithelial T cells 7 (Skint7), transcript variant 2, mRNA [NM_177818]	Skint7	4.19e-05	0.00108	3245.39	1402.88	0.432269
A_52_P550173	ref|Mus musculus signaling lymphocytic activation molecule family member 1 (Slamf1), mRNA [NM_013730]	Slamf1	0.0007151	0.00622	281.18	854.43	3.03873
A_52_P507578	ref|Mus musculus SLAM family member 6 (Slamf6), mRNA [NM_030710]	Slamf6	0.0002707	0.00323	31.34	13.25	0.422782
A_51_P246066	ref|Mus musculus SLAM family member 9 (Slamf9), mRNA [NM_029612]	Slamf9	1.72e-05	0.000666	102.27	477.09	4.665
A_55_P2043554	ref|Mus musculus solute carrier family 12, member 4 (Slc12a4), transcript variant 1, mRNA [NM_001253804]	Slc12a4	0.0004362	0.00446	88.08	166.68	1.89237
A_55_P2067518	ref|Mus musculus solute carrier family 13 (sodium-dependent dicarboxylate transporter), member 3 (Slc13a3), mRNA [NM_054055]	Slc13a3	3.18e-05	0.000924	23.02	116.26	5.05039
A_52_P37702	gb|Mus musculus 10 days embryo whole body cDNA, RIKEN full-length enriched library, clone:2610103N14 product:hypothetical protein, full insert sequence. [AK011813]	Slc16a10	0.0002244	0.00289	382.17	139.77	0.365727
A_55_P1988774	ref|Mus musculus solute carrier family 17 (anion/sugar transporter), member 5 (Slc17a5), transcript variant 1, mRNA [NM_172773]	Slc17a5	6.39e-05	0.00135	5231.78	12948.6	2.47499
A_55_P1998601	ref|Mus musculus solute carrier family 17, member 9 (Slc17a9), mRNA [NM_183161]	Slc17a9	1e-06	0.000133	123.44	45.98	0.372489
A_51_P329332	ref|Mus musculus solute carrier family 19 (thiamine transporter), member 2 (Slc19a2), transcript variant 1, mRNA [NM_054087]	Slc19a2	0.0001217	0.00194	17.13	106.69	6.22825
A_55_P2109589	ref|Mus musculus solute carrier family 1 (glutamate/neutral amino acid transporter), member 4 (Slc1a4), mRNA [NM_018861]	Slc1a4	8.57e-05	0.00159	113.37	57.39	0.506219
A_51_P453475	ref|Mus musculus solute carrier family 1 (neutral amino acid transporter), member 5 (Slc1a5), mRNA [NM_009201]	Slc1a5	5.4e-06	0.000349	396.98	190.23	0.479193
A_55_P2136318	ref|Mus musculus solute carrier family 1 (neutral amino acid transporter), member 5 (Slc1a5), mRNA [NM_009201]	Slc1a5	0.0003277	0.00368	136.89	72.81	0.531887
A_55_P2028773	ref|Mus musculus solute carrier family 22 (organic cation transporter), member 17 (Slc22a17), mRNA [NM_021551]	Slc22a17	4.49e-05	0.00111	53.79	163.74	3.04406
A_51_P502225	ref|Mus musculus solute carrier family 22 (organic cation transporter), member 4 (Slc22a4), mRNA [NM_019687]	Slc22a4	4.82e-05	0.00116	61.63	20.25	0.328574
A_55_P1971229	ref|Mus musculus solute carrier family 25, member 36 (Slc25a36), mRNA [NM_138756]	Slc25a36	4.75e-05	0.00115	14.59	33.41	2.28992
A_51_P343429	ref|Mus musculus solute carrier family 25, member 37 (Slc25a37), mRNA [NM_026331]	Slc25a37	0.0003018	0.00348	122220	24447.5	0.200028
A_52_P169901	ref|Mus musculus solute carrier family 25, member 51 (Slc25a51), mRNA [NM_001009949]	Slc25a51	6.5e-06	0.000381	2132.03	347.86	0.163159
A_55_P2140546	ref|Mus musculus solute carrier family 25, member 51 (Slc25a51), mRNA [NM_001009949]	Slc25a51	3.99e-05	0.00105	813.37	139.82	0.171902
A_55_P2081865	ref|Mus musculus solute carrier family 2, (facilitated glucose transporter), member 8 (Slc2a8), mRNA [NM_019488]	Slc2a8	3.73e-05	0.00102	182.56	450.58	2.46812
A_55_P2126259	ref|Mus musculus solute carrier family 35, member E2 (Slc35e2), mRNA [NM_177186]	Slc35e2	1.2e-05	0.000544	79.91	321.16	4.01902
A_51_P507053	ref|Mus musculus solute carrier family 38, member 1 (Slc38a1), transcript variant 1, mRNA [NM_134086]	Slc38a1	9.74e-05	0.00172	625.03	339.76	0.54359
A_55_P2161640	ref|Mus musculus solute carrier family 38, member 1 (Slc38a1), transcript variant 1, mRNA [NM_134086]	Slc38a1	0.0001918	0.00259	53.49	24.86	0.46476
A_55_P2098558	ref|Mus musculus solute carrier family 39 (zinc transporter), member 1 (Slc39a1), mRNA [NM_013901]	Slc39a1	7.56e-05	0.00149	563.29	937.01	1.66346
A_55_P2048041	ref|Mus musculus solute carrier family 44, member 1 (Slc44a1), transcript variant 1, mRNA [NM_133891]	Slc44a1	3.81e-05	0.00103	111.67	349.8	3.13244
A_52_P84901	ref|Mus musculus solute carrier family 44, member 1 (Slc44a1), transcript variant 1, mRNA [NM_133891]	Slc44a1	0.0001205	0.00193	252.64	857.85	3.39554
A_55_P2059179	ref|Mus musculus solute carrier family 48 (heme transporter), member 1 (Slc48a1), mRNA [NM_026353]	Slc48a1	0.0007997	0.0067	13146.3	4644.04	0.353257
A_51_P196972	ref|Mus musculus solute carrier family 4 (anion exchanger), member 1 (Slc4a1), mRNA [NM_011403]	Slc4a1	7.11e-05	0.00144	50324.8	6266.83	0.124528
A_55_P2026818	ref|Mus musculus solute carrier family 4, sodium bicarbonate cotransporter, member 7 (Slc4a7), mRNA [NM_001033270]	Slc4a7	0.0002293	0.00293	98.54	44.96	0.456261
A_55_P2000553	ref|Mus musculus solute carrier family 6 (neurotransmitter transporter, creatine), member 8 (Slc6a8), transcript variant 1, mRNA [NM_133987]	Slc6a8	0.0009553	0.00758	9.78	50.71	5.18507
A_55_P1973941	ref|Mus musculus solute carrier family 7 (cationic amino acid transporter, y+ system), member 5 (Slc7a5), mRNA [NM_011404]	Slc7a5	0.0004771	0.00471	750.34	134.17	0.178812
A_55_P1982747	ref|Mus musculus solute carrier family 8 (sodium/calcium exchanger), member 3 (Slc8a3), transcript variant 2, mRNA [NM_080440]	Slc8a3	2.54e-05	0.000834	2201.93	6320.38	2.87038
A_55_P1978962	ref|Mus musculus solute carrier family 9 (sodium/hydrogen exchanger), member 3 regulator 2 (Slc9a3r2), transcript variant A, mRNA [NM_023055]	Slc9a3r2	< 1e-07	3.32e-05	49.8	236.05	4.73996
A_55_P2196027	ref|PREDICTED: Mus musculus solute carrier family 9 (sodium/hydrogen exchanger), member 7 (Slc9a7), transcript variant X1, mRNA [XM_006527616]	Slc9a7	8.3e-06	0.000441	109.11	13.98	0.128128
A_55_P2135200	ref|Mus musculus schlafen 10, pseudogene (Slfn10-ps), transcript variant 1, non-coding RNA [NR_073523]	Slfn10-ps	0.0001666	0.00237	62.01	129.45	2.08757
A_51_P228768	ref|Mus musculus schlafen 3 (Slfn3), mRNA [NM_011409]	Slfn3	4e-07	8.35e-05	17.02	106.15	6.23678
A_51_P183812	ref|Mus musculus schlafen 4 (Slfn4), transcript variant 1, mRNA [NM_011410]	Slfn4	1e-07	3.32e-05	122.93	894	7.27243
A_66_P128525	ref|Mus musculus schlafen 5 (Slfn5), mRNA [NM_183201]	Slfn5	0.0003069	0.00352	6.27	15.45	2.46411
A_55_P2117656	ref|Mus musculus schlafen 8 (Slfn8), transcript variant 1, mRNA [NM_181545]	Slfn8	2.34e-05	0.000796	290.96	753.26	2.58888
A_52_P472324	ref|Mus musculus secretory leukocyte peptidase inhibitor (Slpi), mRNA [NM_011414]	Slpi	0.0002226	0.00287	18593.7	46728.4	2.51313
A_55_P2057390	ref|Mus musculus small ArfGAP 1 (Smap1), transcript variant 1, mRNA [NM_028534]	Smap1	0.0001088	0.00184	5306.54	1580.11	0.297767
A_51_P397925	ref|Mus musculus small ArfGAP 2 (Smap2), mRNA [NM_133716]	Smap2	8.68e-05	0.0016	260.06	119.4	0.459125
A_55_P2026291	ref|Mus musculus SWI/SNF related, matrix associated, actin dependent regulator of chromatin, subfamily e, member 1 (Smarce1), mRNA [NM_020618]	Smarce1	2.85e-05	0.000876	314.08	149.09	0.474688
A_55_P2037712	ref|Mus musculus structural maintenance of chromosomes 4 (Smc4), mRNA [NM_133786]	Smc4	0.000115	0.00189	312.05	168.4	0.539657
A_51_P468599	ref|Mus musculus SMC hinge domain containing 1 (Smchd1), mRNA [NM_028887]	Smchd1	0.0001907	0.00259	401.05	218.5	0.54482
A_52_P171791	ref|Mus musculus SMG1 homolog, phosphatidylinositol 3-kinase-related kinase (C. elegans) (Smg1), mRNA [NM_001031814]	Smg1	0.000351	0.00385	136.07	81.43	0.598442
A_55_P2121484	ref|Mus musculus smoothened homolog (Drosophila) (Smo), mRNA [NM_176996]	Smo	0.0002677	0.00321	629.5	1548.73	2.46025
A_51_P429209	ref|Mus musculus sphingomyelin phosphodiesterase 1, acid lysosomal (Smpd1), mRNA [NM_011421]	Smpd1	0.0001145	0.00189	714.22	1333.9	1.86763
A_55_P2025911	ref|Mus musculus spermine synthase (Sms), mRNA [NM_009214]	Sms	0.0001949	0.00263	61.34	25.16	0.410173
A_55_P2287260	ref|Mus musculus synaptosomal-associated protein 23 (Snap23), transcript variant 1, mRNA [NM_001177792]	Snap23	1.34e-05	0.000582	3384.93	9404.09	2.77822
A_52_P393306	ref|Mus musculus synaptosomal-associated protein 23 (Snap23), transcript variant 2, mRNA [NM_009222]	Snap23	0.0002507	0.00309	201.82	501.15	2.48315
A_55_P2051849	ref|Mus musculus synaptosomal-associated protein 25 (Snap25), transcript variant 2, mRNA [NM_001291056]	Snap25	2.17e-05	0.000766	4858.35	12028.7	2.47589
A_55_P2074647	ref|Mus musculus synaptosomal-associated protein, 47 (Snap47), mRNA [NM_144521]	Snap47	6.9e-06	0.000394	89.99	201.16	2.23536
A_52_P661071	ref|Mus musculus small nucleolar RNA host gene 3 (Snhg3), long non-coding RNA [NR_003270]	Snhg3	5.78e-05	0.00129	141.64	62.41	0.440624
A_52_P295067	ref|Mus musculus stannin (Snn), mRNA [NM_009223]	Snn	0.0008218	0.00682	358.32	178.72	0.498772
A_51_P329370	ref|Mus musculus small nuclear ribonucleoprotein 25 (U11/U12) (Snrnp25), mRNA [NM_030093]	Snrnp25	0.000279	0.00329	3692.88	1341.63	0.363302
A_55_P2117630	ref|Mus musculus small nuclear ribonucleoprotein 25 (U11/U12) (Snrnp25), mRNA [NM_030093]	Snrnp25	0.0007443	0.00637	1072.16	418.59	0.390417
A_51_P120093	ref|Mus musculus sorting nexin 10 (Snx10), transcript variant 1, mRNA [NM_028035]	Snx10	4.82e-05	0.00116	165.53	375.59	2.26901
A_66_P110343	ref|Mus musculus sorting nexin 10 (Snx10), transcript variant 1, mRNA [NM_028035]	Snx10	0.0002172	0.00282	63.74	165.03	2.58911
A_51_P205968	ref|Mus musculus sorting nexin 15 (Snx15), mRNA [NM_026912]	Snx15	9.3e-06	0.000475	1458.21	270.54	0.185529
A_51_P323521	ref|Mus musculus sorting nexin family member 21 (Snx21), mRNA [NM_133924]	Snx21	0.0008726	0.00709	90.37	157.06	1.73797
A_66_P134149	ref|Mus musculus sorting nexin family member 30 (Snx30), mRNA [NM_172468]	Snx30	0.000788	0.00664	45.04	9.19	0.204041
A_51_P279606	ref|Mus musculus suppressor of cytokine signaling 1 (Socs1), transcript variant 2, mRNA [NM_009896]	Socs1	0.0003837	0.00407	183.01	315.01	1.72127
A_55_P1992838	ref|Mus musculus suppressor of cytokine signaling 2 (Socs2), transcript variant 1, mRNA [NM_007706]	Socs2	0.0001796	0.00248	26.16	72.02	2.75306
A_51_P107362	ref|Mus musculus suppressor of cytokine signaling 2 (Socs2), transcript variant 1, mRNA [NM_007706]	Socs2	0.0006452	0.00578	41.83	99.48	2.3782
A_51_P172573	ref|Mus musculus superoxide dismutase 2, mitochondrial (Sod2), mRNA [NM_013671]	Sod2	0.0003075	0.00352	5975.07	2372.4	0.39705
A_55_P1953301	ref|Mus musculus sorbitol dehydrogenase (Sord), mRNA [NM_146126]	Sord	0.0005537	0.0052	2263.78	4831.97	2.13447
A_55_P2104899	ref|Mus musculus SRY (sex determining region Y)-box 21 (Sox21), mRNA [NM_177753]	Sox21	0.0004189	0.00432	50.6	25.35	0.500988
A_55_P2066792	ref|Mus musculus Sp110 nuclear body protein (Sp110), transcript variant 1, mRNA [NM_175397]	Sp110	3.1e-05	0.000916	4381.94	1979.08	0.451645
A_55_P2368625	ref|Mus musculus trans-acting transcription factor 4 (Sp4), transcript variant 1, mRNA [NM_009239]	Sp4	0.0001788	0.00247	51.86	23.47	0.452565
A_55_P2028680	ref|Mus musculus sperm acrosome associated 3 (Spaca3), mRNA [NM_029367]	Spaca3	6.2e-06	0.000373	11.4	50.65	4.44298
A_55_P2102365	ref|Mus musculus sperm associated antigen 7 (Spag7), transcript variant 1, mRNA [NM_172561]	Spag7	1.18e-05	0.000538	4119.32	1787.63	0.433962
A_55_P2046812	ref|Mus musculus secreted acidic cysteine rich glycoprotein (Sparc), transcript variant 1, mRNA [NM_009242]	Sparc	5.4e-06	0.000349	224.06	1351.13	6.03022
A_55_P2046807	ref|Mus musculus secreted acidic cysteine rich glycoprotein (Sparc), transcript variant 1, mRNA [NM_009242]	Sparc	0.0001648	0.00236	10.45	40.84	3.90813
A_55_P2152605	ref|Mus musculus spermatogenesis associated 2 (Spata2), mRNA [NM_170756]	Spata2	2.7e-06	0.000243	104.49	410.66	3.93014
A_55_P2088070	ref|Mus musculus spermatogenesis associated 5 (Spata5), transcript variant 1, mRNA [NM_001163511]	Spata5	0.0001496	0.00221	56.5	26.62	0.47115
A_55_P1955279	ref|Mus musculus sperm antigen with calponin homology and coiled-coil domains 1 (Specc1), transcript variant 1, mRNA [NM_001281818]	Specc1	0.0003256	0.00366	8471.83	2052.96	0.242328
A_55_P2113703	ref|Mus musculus Spi-B transcription factor (Spi-1/PU.1 related) (Spib), mRNA [NM_019866]	Spib	< 1e-07	3.32e-05	592.36	42.78	0.0722196
A_52_P282838	ref|Mus musculus spindlin family, member 2C (Spin2c), mRNA [NM_001005370]	Spin2c	5.7e-06	0.000361	43.38	99.57	2.2953
A_52_P186033	ref|Mus musculus sialophorin (Spn), transcript variant 1, mRNA [NM_009259]	Spn	0.0007405	0.00635	1333.23	746.41	0.559851
A_55_P1952235	ref|Mus musculus sprouty homolog 1 (Drosophila) (Spry1), transcript variant 1, mRNA [NM_011896]	Spry1	0.000557	0.00522	15.59	41.49	2.66132
A_55_P1965114	ref|Mus musculus splA/ryanodine receptor domain and SOCS box containing 3 (Spsb3), transcript variant 1, mRNA [NM_001163750]	Spsb3	0.0006088	0.00556	2253.84	1254	0.556384
A_55_P2050508	ref|Mus musculus spectrin alpha, erythrocytic 1 (Spta1), mRNA [NM_011465]	Spta1	6.76e-05	0.0014	1113.21	132.18	0.118738
A_51_P501069	ref|Mus musculus spectrin alpha, erythrocytic 1 (Spta1), mRNA [NM_011465]	Spta1	0.0003474	0.00383	660.49	88.17	0.133492
A_55_P1966372	ref|Mus musculus splicing regulatory glutamine/lysine-rich protein 1 (Srek1), mRNA [NM_172592]	Srek1	8.08e-05	0.00155	1205.2	591.7	0.490956
A_51_P100289	ref|Mus musculus serum response factor (Srf), mRNA [NM_020493]	Srf	2.99e-05	0.0009	219.63	112.8	0.513591
A_55_P2094925	ref|Mus musculus serglycin (Srgn), mRNA [NM_011157]	Srgn	0.0007227	0.00626	12841.1	26376.3	2.05406
A_51_P375862	ref|Mus musculus serine/arginine-rich protein specific kinase 3 (Srpk3), mRNA [NM_019684]	Srpk3	0.0008642	0.00704	70.8	9.75	0.137712
A_66_P103490	ref|Mus musculus serine/arginine-rich splicing factor 1 (Srsf1), transcript variant 2, mRNA [NM_001078167]	Srsf1	7.72e-05	0.00151	65.9	27.9	0.423369
A_55_P1964477	ref|Mus musculus serine/arginine-rich splicing factor 1 (Srsf1), transcript variant 2, mRNA [NM_001078167]	Srsf1	0.0001074	0.00183	46.73	20.52	0.439118
A_55_P2030486	ref|Mus musculus serine/arginine-rich splicing factor 2 (Srsf2), mRNA [NM_011358]	Srsf2	0.0002684	0.00322	194.14	384.83	1.98223
A_52_P543824	ref|Mus musculus serine/arginine-rich splicing factor 6 (Srsf6), mRNA [NM_026499]	Srsf6	4e-06	0.00029	81.24	28.56	0.351551
A_55_P2033120	ref|Mus musculus sulfiredoxin 1 homolog (S. cerevisiae) (Srxn1), mRNA [NM_029688]	Srxn1	8.39e-05	0.00157	1304.37	4881.76	3.74262
A_51_P282837	ref|Mus musculus suppression of tumorigenicity 14 (colon carcinoma) (St14), mRNA [NM_011176]	St14	0.0006737	0.00594	31.23	61.87	1.98111
A_51_P483473	ref|Mus musculus ST3 beta-galactoside alpha-2,3-sialyltransferase 5 (St3gal5), transcript variant 2, mRNA [NM_011375]	St3gal5	9.08e-05	0.00164	8522.84	2210.41	0.259351
A_52_P161630	ref|Mus musculus beta galactoside alpha 2,6 sialyltransferase 1 (St6gal1), transcript variant 1, mRNA [NM_145933]	St6gal1	9.54e-05	0.00169	142.87	52.23	0.365577
A_52_P108850	ref|Mus musculus ST8 alpha-N-acetyl-neuraminide alpha-2,8-sialyltransferase 1 (St8sia1), mRNA [NM_011374]	St8sia1	7e-07	0.000117	32.84	10.61	0.323082
A_51_P236267	ref|Mus musculus ST8 alpha-N-acetyl-neuraminide alpha-2,8-sialyltransferase 4 (St8sia4), transcript variant 1, mRNA [NM_009183]	St8sia4	0.0002317	0.00293	807.05	429.63	0.532346
A_51_P232371	ref|Mus musculus stabilin 1 (Stab1), mRNA [NM_138672]	Stab1	0.0005803	0.00535	29.92	80.46	2.68917
A_55_P2000623	ref|Mus musculus stromal antigen 1 (Stag1), mRNA [NM_009282]	Stag1	0.0003919	0.00413	89.05	54.09	0.607412
A_55_P2102350	ref|Mus musculus STAM binding protein like 1 (Stambpl1), mRNA [NM_029682]	Stambpl1	0.0001492	0.0022	93.02	49.48	0.531929
A_55_P2033600	ref|Mus musculus signal transducing adaptor family member 1 (Stap1), mRNA [NM_019992]	Stap1	0.0002377	0.00298	88.59	26.24	0.296196
A_55_P1980308	ref|Mus musculus signal transducing adaptor family member 1 (Stap1), mRNA [NM_019992]	Stap1	0.0008456	0.00696	63.89	26.15	0.409297
A_55_P2059606	ref|Mus musculus signal transducer and activator of transcription 2 (Stat2), mRNA [NM_019963]	Stat2	0.0001146	0.00189	209.78	444.57	2.11922
A_55_P2096883	ref|Mus musculus STEAP family member 3 (Steap3), transcript variant 1, mRNA [NM_001085409]	Steap3	0.0001256	0.00198	12.02	24.12	2.00666
A_55_P2068663	ref|Mus musculus stathmin 1 (Stmn1), mRNA [NM_019641]	Stmn1	0.0001576	0.00228	230.18	102.45	0.445086
A_55_P2169059	ref|Mus musculus STE20-related kinase adaptor alpha (Strada), transcript variant 1, mRNA [NM_001252448]	Strada	0.0009758	0.0077	265.82	163.25	0.614137
A_52_P650379	ref|Mus musculus serine/threonine kinase receptor associated protein (Strap), mRNA [NM_011499]	Strap	0.0004962	0.00483	58.56	26.07	0.445184
A_55_P2166572	ref|Mus musculus spermatid perinuclear RNA binding protein (Strbp), mRNA [NM_009261]	Strbp	0.0004833	0.00476	30.85	7.19	0.233063
A_51_P513568	ref|Mus musculus syntaxin 11 (Stx11), transcript variant 1, mRNA [NM_029075]	Stx11	0.0001915	0.00259	551.23	1711.69	3.10522
A_52_P681488	ref|Mus musculus syntaxin 17 (Stx17), mRNA [NM_026343]	Stx17	4.36e-05	0.00109	44.22	21.03	0.475577
A_55_P2077188	ref|Mus musculus syntaxin binding protein 1 (Stxbp1), transcript variant 1, mRNA [NM_001113569]	Stxbp1	0.0003563	0.00389	7.72	22.67	2.93653
A_55_P2009915	ref|Mus musculus syntaxin binding protein 3 (Stxbp3), mRNA [NM_011504]	Stxbp3	3.85e-05	0.00103	19.59	41.92	2.13987
A_52_P579876	ref|Mus musculus suppressor of defective silencing 3 homolog (S. cerevisiae) (Suds3), transcript variant 1, mRNA [NM_178622]	Suds3	0.0007733	0.00654	414.56	233.37	0.562934
A_55_P2002160	ref|Mus musculus SMT3 suppressor of mif two 3 homolog 3 (yeast) (Sumo3), transcript variant 2, mRNA [NM_001301671]	Sumo3	0.0003802	0.00404	88.66	154.32	1.74058
A_55_P2072403	ref|Mus musculus suppressor of variegation 3-9 homolog 2 (Drosophila) (Suv39h2), transcript variant 1, mRNA [NM_022724]	Suv39h2	0.0001279	0.002	589.11	298.14	0.506085
A_51_P278994	ref|Mus musculus SWA-70 protein (Swap70), mRNA [NM_009302]	Swap70	6.04e-05	0.00132	237.2	62.41	0.263111
A_55_P2145034	ref|Mus musculus SWT1 RNA endoribonuclease homolog (S. cerevisiae) (Swt1), mRNA [NM_025819]	Swt1	8e-07	0.000122	168.25	56.95	0.338484
A_55_P1968863	ref|Mus musculus synaptopodin 2-like (Synpo2l), mRNA [NM_175132]	Synpo2l	4.55e-05	0.00112	719.06	365.03	0.507649
A_55_P2147101	ref|Mus musculus synaptotagmin-like 4 (Sytl4), transcript variant 1, mRNA [NM_013757]	Sytl4	0.0001195	0.00192	320.13	1272.78	3.97582
A_51_P485594	ref|Mus musculus TGF-beta activated kinase 1/MAP3K7 binding protein 3 (Tab3), mRNA [NM_025729]	Tab3	0.000118	0.0019	240.11	73.69	0.306901
A_55_P2025328	ref|Mus musculus tachykinin receptor 2 (Tacr2), mRNA [NM_009314]	Tacr2	3.16e-05	0.000924	3013.88	8392.2	2.78452
A_55_P2059090	ref|Mus musculus T cell activation Rho GTPase activating protein (Tagap), mRNA [NM_145968]	Tagap	0.0002511	0.00309	193.39	95.3	0.492787
A_55_P2157360	ref|Mus musculus T cell activation GTPase activating protein 1 (Tagap1), mRNA [NM_147155]	Tagap1	8.29e-05	0.00157	87.08	35.32	0.405604
A_55_P2106690	ref|Mus musculus T cell acute lymphocytic leukemia 1 (Tal1), transcript variant 2, mRNA [NM_001287388]	Tal1	0.0004851	0.00477	574.73	1838.34	3.19862
A_55_P2091494	ref|Mus musculus transport and golgi organization 2 (Tango2), mRNA [NM_138583]	Tango2	0.0004519	0.00456	216.54	386.93	1.78688
A_55_P2028004	ref|Mus musculus taste receptor, type 2, member 124 (Tas2r124), mRNA [NM_207026]	Tas2r124	0.0006691	0.00592	4.46	8.9	1.99552
A_51_P403273	ref|Mus musculus Tax1 (human T cell leukemia virus type I) binding protein 1 (Tax1bp1), mRNA [NM_025816]	Tax1bp1	0.0003681	0.00396	2517.06	825.95	0.328141
A_55_P2046158	gb|Mus musculus Tax1 (human T-cell leukemia virus type I) binding protein 3, mRNA (cDNA clone MGC:7169 IMAGE:3257323), complete cds. [BC008166]	Tax1bp3	8.26e-05	0.00157	376.8	808.57	2.14589
A_55_P2133716	ref|Mus musculus Tax1 (human T cell leukemia virus type I) binding protein 3 (Tax1bp3), mRNA [NM_029564]	Tax1bp3	0.0002704	0.00322	584.49	1190.6	2.03699
A_66_P102047	ref|Mus musculus TBC1 domain family, member 13 (Tbc1d13), mRNA [NM_146252]	Tbc1d13	0.0006056	0.00554	58.24	98.83	1.69694
A_55_P2105820	ref|Mus musculus TBC1 domain family, member 31 (Tbc1d31), transcript variant 1, mRNA [NM_001081396]	Tbc1d31	0.0003115	0.00355	33.13	56.97	1.71959
A_52_P55772	ref|Mus musculus thromboxane A2 receptor (Tbxa2r), transcript variant 1, mRNA [NM_009325]	Tbxa2r	0.0008356	0.0069	111.48	64.43	0.577951
A_55_P1975090	tc|Q3TUS5_MOUSE (Q3TUS5) 13 days embryo liver cDNA, RIKEN full-length enriched library, clone:2510006O07 product:poly A binding protein, cytoplasmic 4, full insert sequence, partial (41%) [TC1663799]	TC1663799	1.8e-06	0.000189	771.39	172.57	0.223713
A_55_P2052330	tc|BC004809 Pdlim1 protein {Mus musculus} (exp=-1; wgp=0; cg=0), partial (31%) [TC1682680]	TC1682680	0.0003927	0.00413	5171.02	13526.5	2.61584
A_55_P2041320	tc|BC004809 Pdlim1 protein {Mus musculus} (exp=-1; wgp=0; cg=0), partial (31%) [TC1682680]	TC1682680	0.0006706	0.00593	3357.83	8959.33	2.66819
A_55_P2145800	tc|MMU17332 ribosomal protein L9 {Mus musculus} (exp=-1; wgp=0; cg=0), partial (77%) [TC1685671]	TC1685671	0.000227	0.00292	36.12	17.41	0.482004
A_55_P1954842	Unknown	TC1686184	1.5e-06	0.000169	21.06	69.69	3.30912
A_55_P2068027	tc|GMPR1_MOUSE (Q9DCZ1) GMP reductase 1 (Guanosine 5'-monophosphate oxidoreductase 1) (Guanosine monophosphate reductase 1) , partial (17%) [TC1686493]	TC1686493	8.63e-05	0.0016	12.07	31.11	2.57746
A_55_P2253289	Unknown	TC1694101	9.5e-06	0.000476	961.25	3290.16	3.42279
A_55_P2171608	Unknown	TC1706254	5.37e-05	0.00123	189.49	39.11	0.206396
A_55_P2026894	tc|M6PBP_MOUSE (Q9DBG5) Mannose-6-phosphate receptor-binding protein 1 (Cargo selection protein TIP47), partial (61%) [TC1725171]	TC1725171	6.29e-05	0.00135	26.75	135.27	5.05682
A_52_P417654	ref|Mus musculus transcription elongation factor A (SII) 1 (Tcea1), transcript variant 2, mRNA [NM_011541]	Tcea1	9.4e-06	0.000476	207.97	48.31	0.232293
A_52_P244702	ref|Mus musculus transcription factor 7, T cell specific (Tcf7), mRNA [NM_009331]	Tcf7	2e-07	5.83e-05	195.65	40.27	0.205827
A_55_P2098061	ref|Mus musculus trichoplein, keratin filament binding (Tchp), mRNA [NM_029992]	Tchp	4.54e-05	0.00112	45.35	91.08	2.00838
A_55_P2088425	ref|Mus musculus transcobalamin 2 (Tcn2), transcript variant 1, mRNA [NM_015749]	Tcn2	6.36e-05	0.00135	1269.79	3437.84	2.70741
A_51_P497317	ref|Mus musculus t-complex 11 (mouse) like 2 (Tcp11l2), mRNA [NM_146008]	Tcp11l2	2.98e-05	0.0009	582.15	231.17	0.397097
A_55_P2026982	ref|Mus musculus testis development related protein (Tdrp), mRNA [NM_173744]	Tdrp	0.0008548	0.00701	84.73	19.38	0.228727
A_55_P2011390	ref|Mus musculus TEA domain family member 1 (Tead1), transcript variant 1, mRNA [NM_001166584]	Tead1	0.0004579	0.00459	8.72	22.12	2.5367
A_55_P1970335	ref|Mus musculus transmembrane epididymal protein 1A (Teddm1a), mRNA [NM_178244]	Teddm1a	2.9e-06	0.000249	165.5	40.59	0.245257
A_55_P2073709	ref|Mus musculus transcription factor Dp 2 (Tfdp2), transcript variant 1, mRNA [NM_178667]	Tfdp2	5.3e-06	0.000346	4396.84	1334.12	0.303427
A_55_P2073705	ref|Mus musculus transcription factor Dp 2 (Tfdp2), transcript variant 1, mRNA [NM_178667]	Tfdp2	6.27e-05	0.00135	409.58	122.24	0.298452
A_52_P228236	ref|Mus musculus transferrin receptor (Tfrc), mRNA [NM_011638]	Tfrc	0.0004008	0.00419	133.2	28.93	0.217192
A_51_P317640	ref|Mus musculus transforming growth factor, beta 2 (Tgfb2), mRNA [NM_009367]	Tgfb2	1.05e-05	0.0005	19.71	107.24	5.44089
A_65_P10913	ref|Mus musculus transforming growth factor, beta 2 (Tgfb2), mRNA [NM_009367]	Tgfb2	1.42e-05	0.000603	51.82	244.06	4.70976
A_51_P450573	ref|Mus musculus transforming growth factor, beta receptor II (Tgfbr2), transcript variant 1, mRNA [NM_009371]	Tgfbr2	0.0004401	0.00448	962.96	577.52	0.599734
A_55_P2092526	ref|Mus musculus TGFB-induced factor homeobox 1 (Tgif1), transcript variant 1, mRNA [NM_001164075]	Tgif1	0.0001195	0.00192	211.66	81	0.382689
A_55_P2063465	ref|Mus musculus thrombospondin 3 (Thbs3), mRNA [NM_013691]	Thbs3	0.0005936	0.00546	37.38	72.9	1.95024
A_55_P1972436	ref|Mus musculus thymocyte selection associated (Themis), transcript variant 2, mRNA [NM_001305663]	Themis	0.0004551	0.00457	21.17	10.1	0.47709
A_51_P323620	ref|Mus musculus thymocyte nuclear protein 1 (Thyn1), mRNA [NM_144543]	Thyn1	1.2e-06	0.000145	354.06	1100.95	3.1095
A_51_P256066	ref|Mus musculus T cell lymphoma invasion and metastasis 2 (Tiam2), transcript variant 1, mRNA [NM_011878]	Tiam2	0.0008919	0.00722	73.17	166.77	2.27921
A_51_P393078	ref|Mus musculus tigger transposable element derived 2 (Tigd2), mRNA [NM_001081145]	Tigd2	0.0006887	0.00604	57.01	29.87	0.523943
A_52_P609868	ref|Mus musculus T cell immunoglobulin and mucin domain containing 4 (Timd4), mRNA [NM_178759]	Timd4	0.0002799	0.0033	46.37	167.52	3.61268
A_55_P2081616	ref|Mus musculus timeless circadian clock 1 (Timeless), transcript variant 4, mRNA [NM_001164081]	Timeless	0.0002649	0.0032	41.45	17.95	0.433052
A_65_P12392	ref|Mus musculus tissue inhibitor of metalloproteinase 2 (Timp2), mRNA [NM_011594]	Timp2	2.7e-06	0.000243	357.8	1335.53	3.73262
A_52_P540219	ref|Mus musculus tissue inhibitor of metalloproteinase 2 (Timp2), mRNA [NM_011594]	Timp2	2.77e-05	0.000871	784.05	2193.21	2.79728
A_55_P2025143	ref|Mus musculus tousled-like kinase 1 (Tlk1), mRNA [NM_172664]	Tlk1	0.0003952	0.00415	272.69	511.72	1.87656
A_51_P240614	ref|Mus musculus transmembrane 4 superfamily member 1 (Tm4sf1), mRNA [NM_008536]	Tm4sf1	0.0007459	0.00638	93.1	242.24	2.60193
A_55_P2035613	ref|Mus musculus transmembrane BAX inhibitor motif containing 1 (Tmbim1), mRNA [NM_027154]	Tmbim1	1.2e-06	0.000145	237.42	686.87	2.89306
A_52_P16877	ref|Mus musculus transmembrane and coiled coil domains 3 (Tmcc3), transcript variant 1, mRNA [NM_172051]	Tmcc3	2.25e-05	0.000775	7.09	20.62	2.90832
A_51_P284244	ref|Mus musculus transmembrane emp24 domain containing 3 (Tmed3), mRNA [NM_025360]	Tmed3	0.0006534	0.00583	1066.97	1838.27	1.72289
A_55_P2037121	ref|Mus musculus transmembrane protein 106A (Tmem106a), mRNA [NM_144830]	Tmem106a	0.0008217	0.00682	16.69	45.02	2.69742
A_51_P418116	ref|Mus musculus transmembrane protein 119 (Tmem119), mRNA [NM_146162]	Tmem119	4.55e-05	0.00112	72.1	198.35	2.75104
A_55_P2016486	ref|Mus musculus transmembrane protein 131 (Tmem131), mRNA [NM_018872]	Tmem131	6.6e-06	0.000381	165.87	79.9	0.481703
A_52_P463977	ref|Mus musculus transmembrane protein 140 (Tmem140), mRNA [NM_197986]	Tmem140	1e-07	3.32e-05	800.89	3971.78	4.95921
A_51_P348183	ref|Mus musculus transmembrane protein 141 (Tmem141), transcript variant 1, mRNA [NM_001040130]	Tmem141	0.0001395	0.00211	207.37	512.98	2.47374
A_51_P422893	ref|Mus musculus transmembrane protein 14A (Tmem14a), transcript variant 2, mRNA [NM_029398]	Tmem14a	0.0001532	0.00224	145.77	393.16	2.69713
A_55_P2007500	ref|Mus musculus transmembrane protein 151B (Tmem151b), mRNA [NM_001013749]	Tmem151b	2.8e-06	0.000245	35.46	135.7	3.82685
A_51_P240801	ref|Mus musculus transmembrane protein 173 (Tmem173), transcript variant 1, mRNA [NM_028261]	Tmem173	9.25e-05	0.00166	917.8	513.3	0.559272
A_52_P8685	ref|Mus musculus transmembrane protein 183A (Tmem183a), transcript variant 1, mRNA [NM_020588]	Tmem183a	0.0006518	0.00583	126.73	60.57	0.477945
A_55_P1961531	ref|Mus musculus transmembrane protein 194 (Tmem194), transcript variant 1, mRNA [NM_001113211]	Tmem194	0.0009365	0.00747	64.36	29.17	0.453232
A_51_P241843	ref|Mus musculus transmembrane protein 202 (Tmem202), mRNA [NM_178388]	Tmem202	5.13e-05	0.00119	15.49	40.57	2.61911
A_55_P2046253	ref|Mus musculus transmembrane 239 (Tmem239), mRNA [NM_025753]	Tmem239	0.0003109	0.00355	1361.43	672.21	0.493753
A_52_P207335	ref|Mus musculus transmembrane protein 246 (Tmem246), mRNA [NM_025944]	Tmem246	0.0003464	0.00382	241.53	879.44	3.64112
A_55_P2062213	ref|Mus musculus transmembrane protein 41a (Tmem41a), transcript variant 1, mRNA [NM_025693]	Tmem41a	2.5e-06	0.000232	85.11	234.88	2.75972
A_51_P314285	ref|Mus musculus transmembrane protein 86A (Tmem86a), mRNA [NM_026436]	Tmem86a	4.3e-06	0.000303	43.22	126.79	2.9336
A_51_P368496	ref|Mus musculus transmembrane protein 98 (Tmem98), mRNA [NM_029537]	Tmem98	7.72e-05	0.00151	10.35	49.26	4.75942
A_51_P297069	ref|Mus musculus tropomodulin 1 (Tmod1), mRNA [NM_021883]	Tmod1	3e-05	0.000901	281.54	60.68	0.215529
A_52_P387564	ref|Mus musculus thymopoietin (Tmpo), transcript variant 3, mRNA [NM_001080129]	Tmpo	4.42e-05	0.0011	350.33	189.05	0.539634
A_55_P2011151	ref|Mus musculus transmembrane protease, serine 3 (Tmprss3), transcript variant 1, mRNA [NM_001163776]	Tmprss3	0.0003358	0.00374	135.14	78.51	0.580953
A_65_P12104	ref|Mus musculus transmembrane and tetratricopeptide repeat containing 1 (Tmtc1), mRNA [NM_198967]	Tmtc1	9.9e-06	0.000482	16.38	61.99	3.78449
A_55_P2027836	ref|Mus musculus tumor necrosis factor receptor superfamily, member 10b (Tnfrsf10b), mRNA [NM_020275]	Tnfrsf10b	< 1e-07	3.32e-05	11.28	59.82	5.30319
A_55_P1981972	ref|Mus musculus tumor necrosis factor receptor superfamily, member 13b (Tnfrsf13b), mRNA [NM_021349]	Tnfrsf13b	7.17e-05	0.00145	88.06	49.41	0.561095
A_55_P2117614	ref|Mus musculus tumor necrosis factor receptor superfamily, member 13c (Tnfrsf13c), mRNA [NM_028075]	Tnfrsf13c	< 1e-07	< 1e-07	369.75	13.47	0.03643
A_55_P2029061	ref|Mus musculus tumor necrosis factor receptor superfamily, member 9 (Tnfrsf9), transcript variant 1, mRNA [NM_011612]	Tnfrsf9	0.0007381	0.00635	290.71	172.51	0.593409
A_55_P2179463	ref|Mus musculus tumor necrosis factor (ligand) superfamily, member 8 (Tnfsf8), mRNA [NM_009403]	Tnfsf8	7.65e-05	0.0015	33.32	74.26	2.22869
A_55_P2147046	ref|Mus musculus tumor necrosis factor (ligand) superfamily, membrane-bound member 13 (Tnfsfm13), transcript variant 1, mRNA [NM_001034097]	Tnfsfm13	4.19e-05	0.00108	23.1	50.97	2.20649
A_55_P2155931	ref|Mus musculus tumor necrosis factor (ligand) superfamily, membrane-bound member 13 (Tnfsfm13), transcript variant 1, mRNA [NM_001034097]	Tnfsfm13	0.0003947	0.00415	223.83	587.13	2.62311
A_51_P461894	ref|Mus musculus troponin C, cardiac/slow skeletal (Tnnc1), mRNA [NM_009393]	Tnnc1	0.000333	0.00372	5.01	102.71	20.501
A_52_P346458	ref|Mus musculus toll interacting protein (Tollip), mRNA [NM_023764]	Tollip	0.0006292	0.00569	912.15	2413.15	2.64556
A_55_P2012399	gb|Mus musculus target of myb1 homolog (chicken), mRNA (cDNA clone MGC:103153 IMAGE:2866013), complete cds. [BC093520]	Tom1	2.02e-05	0.000747	485.56	921.6	1.89801
A_55_P2040971	ref|Mus musculus target of myb1 homolog (chicken) (Tom1), transcript variant 2, mRNA [NM_001136259]	Tom1	2.6e-05	0.000842	554.6	1029.87	1.85696
A_55_P1991124	ref|Mus musculus target of myb1-like 2 (chicken) (Tom1l2), transcript variant 1, mRNA [NM_153080]	Tom1l2	0.0002395	0.00299	125.32	204.15	1.62903
A_55_P2103115	ref|Mus musculus torsin A interacting protein 2 (Tor1aip2), transcript variant 5, mRNA [NM_172843]	Tor1aip2	2.66e-05	0.00085	137.21	307.29	2.23956
A_51_P433824	ref|Mus musculus triosephosphate isomerase 1 (Tpi1), mRNA [NM_009415]	Tpi1	9.41e-05	0.00168	1166.29	2611.06	2.23877
A_55_P1988424	ref|Mus musculus triosephosphate isomerase 1 (Tpi1), mRNA [NM_009415]	Tpi1	0.0003905	0.00412	210.38	441.56	2.09887
A_55_P2057212	ref|Mus musculus translocated promoter region, nuclear basket protein (Tpr), mRNA [NM_133780]	Tpr	9.2e-06	0.000474	76.19	35.04	0.459903
A_55_P2092968	ref|Mus musculus TNF receptor-associated factor 3 (Traf3), transcript variant 1, mRNA [NM_011632]	Traf3	0.0001958	0.00263	430.7	244.22	0.56703
A_51_P243808	ref|Mus musculus TRAF3 interacting protein 3 (Traf3ip3), mRNA [NM_153137]	Traf3ip3	0.0001565	0.00227	209.36	75.17	0.359047
A_55_P2092953	ref|Mus musculus TNF receptor-associated factor 5 (Traf5), mRNA [NM_011633]	Traf5	3.8e-05	0.00103	231.76	94.4	0.407318
A_52_P202029	ref|Mus musculus trafficking protein, kinesin binding 2 (Trak2), mRNA [NM_172406]	Trak2	0.0002308	0.00293	328.27	55.09	0.167819
A_51_P508115	ref|Mus musculus tetratricopeptide repeat and ankyrin repeat containing 1 (Trank1), mRNA [NM_001164659]	Trank1	0.0003495	0.00384	28	49.76	1.77714
A_55_P1969344	ref|Mus musculus trafficking protein particle complex 2 (Trappc2), mRNA [NM_025432]	Trappc2	0.0007389	0.00635	22.68	66.91	2.95018
A_55_P2073099	ref|Mus musculus three prime repair exonuclease 1 (Trex1), transcript variant 1, mRNA [NM_011637]	Trex1	9.7e-06	0.000478	1223.55	3784.28	3.09287
A_51_P511176	ref|Mus musculus TP53 regulated inhibitor of apoptosis 1 (Triap1), mRNA [NM_026933]	Triap1	9.99e-05	0.00174	297.12	604.89	2.03584
A_51_P417891	ref|Mus musculus tripartite motif-containing 10 (Trim10), mRNA [NM_011280]	Trim10	3.17e-05	0.000924	2013.04	316.08	0.157016
A_55_P2098076	gb|Mus musculus tripartite motif-containing 25, mRNA (cDNA clone MGC:30340 IMAGE:4022161), complete cds. [BC034276]	Trim25	7.14e-05	0.00144	1190.87	588.4	0.494093
A_51_P275454	ref|Mus musculus tripartite motif-containing 30A (Trim30a), mRNA [NM_009099]	Trim30a	0.0001804	0.00248	272.72	569.45	2.08804
[truncated: 162 more rows]

## Sheet: WT mice-
Additional File 2: Gene expression response to radiation
2075 differentially expressed features representing 1844 genes (p<0.001; FDR <10%) after radiation exposure in WT mice
UniqueID	Name	Symbol	Parametric p-value	FDR	Geom mean of intensities in WT- irradiated	Geom mean of intensities in WT control	Fold-change
A_51_P391955	ref|Mus musculus death associated protein-like 1 (Dapl1), mRNA [NM_029723]	Dapl1	< 1e-07	< 1e-07	5.74	354.08	0.016
A_51_P329928	ref|Mus musculus pleckstrin homology-like domain, family A, member 3 (Phlda3), mRNA [NM_013750]	Phlda3	< 1e-07	< 1e-07	2163.11	137.61	15.72
A_55_P2136906	ref|Mus musculus pre-B lymphocyte gene 3 (Vpreb3), mRNA [NM_009514]	Vpreb3	< 1e-07	< 1e-07	23.78	952.67	0.025
A_55_P2082929	ref|Mus musculus histocompatibility 2, O region beta locus (H2-Ob), mRNA [NM_010389]	H2-Ob	< 1e-07	< 1e-07	25.11	544.45	0.046
A_51_P378298	ref|Mus musculus Fas apoptotic inhibitory molecule 3 (Faim3), mRNA [NM_026976]	Fcmr	< 1e-07	< 1e-07	93.84	2574.17	0.036
A_55_P2108943	ref|Mus musculus chemokine (C-C motif) receptor 6 (Ccr6), transcript variant 1, mRNA [NM_009835]	Ccr6	< 1e-07	< 1e-07	9.01	390.03	0.023
A_55_P2117614	ref|Mus musculus tumor necrosis factor receptor superfamily, member 13c (Tnfrsf13c), mRNA [NM_028075]	Tnfrsf13c	< 1e-07	< 1e-07	18.07	470.05	0.038
A_51_P259975	ref|Mus musculus aspartoacylase (Aspa), mRNA [NM_023113]	Aspa	< 1e-07	< 1e-07	159.62	10.1	15.8
A_55_P1972872	ref|Mus musculus RIKEN cDNA I830012O16 gene (I830012O16Rik), mRNA [NM_001005858]	I830012O16Rik	< 1e-07	< 1e-07	462.01	18.35	25.17
A_55_P1958275	ref|Mus musculus B cell CLL/lymphoma 11A (zinc finger protein) (Bcl11a), transcript variant 1, mRNA [NM_016707]	Bcl11a	< 1e-07	< 1e-07	14.18	304.79	0.047
A_55_P2332731	gb|Mus musculus 12 days embryo spinal ganglion cDNA, RIKEN full-length enriched library, clone:D130062J21 product:hypothetical protein, full insert sequence. [AK051661]	D130062J21Rik	< 1e-07	< 1e-07	23.24	302.25	0.077
A_55_P1964648	ref|Mus musculus B and T lymphocyte associated (Btla), transcript variant 1, mRNA [NM_001037719]	Btla	< 1e-07	< 1e-07	40.07	445.85	0.09
A_66_P130916	ref|Mus musculus histocompatibility 2, O region beta locus (H2-Ob), mRNA [NM_010389]	H2-Ob	< 1e-07	< 1e-07	54.33	623.04	0.087
A_51_P363947	ref|Mus musculus cyclin-dependent kinase inhibitor 1A (P21) (Cdkn1a), transcript variant 1, mRNA [NM_007669]	Cdkn1a	< 1e-07	< 1e-07	897.24	24.09	37.24
A_51_P154842	ref|Mus musculus 2'-5' oligoadenylate synthetase 1F (Oas1f), mRNA [NM_145153]	Oas1f	< 1e-07	< 1e-07	2053.56	233.96	8.78
A_55_P2117345	ref|Mus musculus Fc receptor, IgE, low affinity II, alpha polypeptide (Fcer2a), transcript variant 1, mRNA [NM_013517]	Fcer2a	< 1e-07	7.05e-05	8.47	307.34	0.028
A_51_P162671	ref|Mus musculus folate receptor 2 (fetal) (Folr2), transcript variant 2, mRNA [NM_008035]	Folr2	< 1e-07	7.05e-05	353.51	19.42	18.21
A_55_P2090025	ref|Mus musculus mesoderm specific transcript (Mest), transcript variant 1, mRNA [NM_001252292]	Mest	< 1e-07	7.05e-05	336.19	57.09	5.89
A_55_P2123502	ref|Mus musculus junction adhesion molecule 2 (Jam2), mRNA [NM_023844]	Jam2	< 1e-07	7.05e-05	135.65	10.04	13.51
A_51_P169693	ref|Mus musculus bone marrow stromal cell antigen 2 (Bst2), mRNA [NM_198095]	Bst2	< 1e-07	7.05e-05	3853.44	243.48	15.83
A_52_P90363	ref|Mus musculus interferon, alpha-inducible protein 27 like 2A (Ifi27l2a), transcript variant 1, mRNA [NM_029803]	Ifi27l2a	1e-07	7.05e-05	30011	2971.34	10.1
A_55_P2123491	ref|Mus musculus UDP-GlcNAc:betaGal beta-1,3-N-acetylglucosaminyltransferase 5 (B3gnt5), transcript variant 1, mRNA [NM_001159407]	B3gnt5	1e-07	7.05e-05	8.07	124.21	0.065
A_51_P154485	ref|Mus musculus Fc receptor-like A (Fcrla), transcript variant 2, mRNA [NM_145141]	Fcrla	1e-07	7.05e-05	30.36	422.9	0.072
A_51_P207591	ref|Mus musculus annexin A8 (Anxa8), transcript variant 1, mRNA [NM_013473]	Anxa8	1e-07	7.05e-05	154.87	8.3	18.67
A_51_P359570	ref|Mus musculus interferon-induced protein with tetratricopeptide repeats 3 (Ifit3), mRNA [NM_010501]	Ifit3	2e-07	9.66e-05	1426.6	67.53	21.13
A_51_P342652	ref|Mus musculus CD79B antigen (Cd79b), mRNA [NM_008339]	Cd79b	2e-07	9.66e-05	672.24	5895.78	0.11
A_55_P2101585	ref|Mus musculus CD55 antigen (Cd55), mRNA [NM_010016]	Cd55	2e-07	9.66e-05	40.37	322.57	0.13
A_52_P390944	ref|Mus musculus carbohydrate (chondroitin 6/keratan) sulfotransferase 3 (Chst3), mRNA [NM_016803]	Chst3	2e-07	9.66e-05	18.13	411.86	0.044
A_52_P502849	gb|Mus musculus immunoglobulin kappa chain variable 21 (V21)-4, mRNA (cDNA clone IMAGE:4989625). [BC108385]	ENSMUST00000103401	2e-07	9.66e-05	7.4	119.08	0.062
A_55_P2089233	ref|Mus musculus POU domain, class 2, associating factor 1 (Pou2af1), mRNA [NM_011136]	Pou2af1	2e-07	9.66e-05	109.72	858.68	0.13
A_52_P577384	ref|Mus musculus interleukin 18 binding protein (Il18bp), mRNA [NM_010531]	Il18bp	2e-07	9.66e-05	230.06	11.04	20.84
A_51_P124535	ref|Mus musculus mesoderm specific transcript (Mest), transcript variant 2, mRNA [NM_008590]	Mest	2e-07	9.66e-05	837.48	154.57	5.42
A_55_P1978033	gb|Mus musculus clone Br1.3L immunoglobulin light chain variable region mRNA, partial cds. [HQ015080]	ENSMUST00000103397	2e-07	9.66e-05	5	81.09	0.062
A_52_P318673	ref|Mus musculus serum amyloid A 1 (Saa1), mRNA [NM_009117]	Saa1	2e-07	9.66e-05	41636.6	576.01	72.28
A_51_P266248	tc|MUSIGCD17 immunoglobulin delta-chain {Mus musculus} (exp=-1; wgp=0; cg=0), complete [TC1650351]	ENSMUST00000192250	2e-07	9.66e-05	94.89	1162.88	0.082
A_55_P2065726	gb|Mus musculus 0 day neonate lung cDNA, RIKEN full-length enriched library, clone:E030006M07 product:RIKEN cDNA 4933437K13 gene, full insert sequence. [AK086865]	ENSMUST00000134941	3e-07	0.000124	13.56	95.89	0.14
A_52_P612803	ref|Mus musculus cyclin G1 (Ccng1), mRNA [NM_009831]	Ccng1	3e-07	0.000124	423.04	79.12	5.35
A_55_P2046802	ref|Mus musculus mixed lineage kinase domain-like (Mlkl), mRNA [NM_029005]	Mlkl	3e-07	0.000124	178.54	33.24	5.37
A_66_P109731	gb|Mus musculus clone 17 immunoglobulin kappa light chain mRNA, partial cds. [AY731702]	ENSMUST00000103312	3e-07	0.000124	7.86	77.38	0.1
A_55_P2114953	ref|Mus musculus ubiquitin specific peptidase 18 (Usp18), mRNA [NM_011909]	Usp18	3e-07	0.000124	614.39	117.98	5.21
A_51_P359636	ref|Mus musculus lectin, galactoside-binding, soluble, 3 binding protein (Lgals3bp), mRNA [NM_011150]	Lgals3bp	3e-07	0.000124	6037.14	758.65	7.96
A_55_P2429225	ref|Mus musculus proline/serine-rich coiled-coil 1 (Psrc1), transcript variant 1, mRNA [NM_001190161]	Psrc1	4e-07	0.000147	137.31	22.19	6.19
A_55_P2143139	ref|Mus musculus myeloid-associated differentiation marker-like 2 (Myadml2), transcript variant 1, mRNA [NM_026751]	Myadml2	4e-07	0.000147	110.86	24.95	4.44
A_55_P1956598	gb|Mus musculus immunoglobulin heavy chain 1a (serum IgG2a), mRNA (cDNA clone IMAGE:4011654). [BC019489]	ENSMUST00000195192	4e-07	0.000147	31.61	219.54	0.14
A_51_P515623	ref|Mus musculus glutaminyl-peptide cyclotransferase-like (Qpctl), mRNA [NM_026111]	Qpctl	4e-07	0.000147	174.31	26.09	6.68
A_55_P2113703	ref|Mus musculus Spi-B transcription factor (Spi-1/PU.1 related) (Spib), mRNA [NM_019866]	Spib	4e-07	0.000147	82.4	797.93	0.1
A_51_P128876	ref|Mus musculus interferon induced transmembrane protein 3 (Ifitm3), mRNA [NM_025378]	Ifitm3	5e-07	0.00016	10054.6	2114.89	4.75
A_52_P374653	gb|M.musculus mRNA for IgG light chain V region (BWA3). [X67625]	ENSMUST00000103397	5e-07	0.00016	7.06	74.55	0.095
A_52_P58145	ref|Mus musculus aldehyde dehydrogenase family 1, subfamily A2 (Aldh1a2), mRNA [NM_009022]	Aldh1a2	5e-07	0.00016	166.28	31.57	5.27
A_55_P1998943	ref|Mus musculus 2'-5' oligoadenylate synthetase 1A (Oas1a), mRNA [NM_145211]	Oas1a	5e-07	0.00016	5226.79	408.46	12.8
A_55_P2050508	ref|Mus musculus spectrin alpha, erythrocytic 1 (Spta1), mRNA [NM_011465]	Spta1	5e-07	0.00016	88.08	1613.55	0.055
A_55_P2086433	ref|Mus musculus 2'-5' oligoadenylate synthetase-like 1 (Oasl1), mRNA [NM_145209]	Oasl1	5e-07	0.00016	1404.33	214.41	6.55
A_55_P1971724	ref|Mus musculus complement receptor 2 (Cr2), mRNA [NM_007758]	Cr2	5e-07	0.00016	16.98	140.5	0.12
A_55_P1964368	ref|Mus musculus potassium channel tetramerisation domain containing 14 (Kctd14), transcript variant 2, mRNA [NM_001012434]	Kctd14	6e-07	0.000166	12.82	76.88	0.17
A_51_P227445	ref|PREDICTED: Mus musculus predicted gene, 32819 (Gm32819), ncRNA [XR_379375]	Gm32819	6e-07	0.000166	15.03	94.06	0.16
A_52_P282741	ref|Mus musculus syndecan 3 (Sdc3), mRNA [NM_011520]	Sdc3	6e-07	0.000166	1056.34	91.21	11.58
A_52_P518997	ref|Mus musculus Eph receptor A2 (Epha2), mRNA [NM_010139]	Epha2	6e-07	0.000166	326.57	55.92	5.84
A_51_P413866	ref|Mus musculus complement factor B (Cfb), transcript variant 1, mRNA [NM_008198]	Cfb	6e-07	0.000166	3037.86	52.86	57.47
A_55_P2004746	ref|Mus musculus X Kell blood group precursor related X linked (Xkrx), mRNA [NM_183319]	Xkrx	6e-07	0.000166	6.04	147.46	0.041
A_55_P2142830	ref|Mus musculus ninjurin 1 (Ninj1), mRNA [NM_013610]	Ninj1	6e-07	0.000166	12729.9	3072.09	4.14
A_55_P2145224	gb|Mus musculus monoclonal anti-estradiol 10G6D6 immunoglobulin lambda chain mRNA, partial cds. [AF290571]	ENSMUST00000103749	6e-07	0.000166	551.49	4278.6	0.13
A_55_P2007470	ref|Mus musculus platelet derived growth factor, alpha (Pdgfa), mRNA [NM_008808]	Pdgfa	7e-07	0.000191	1448.26	361.28	4.01
A_55_P2065513	ref|Mus musculus early B cell factor 1 (Ebf1), transcript variant 4, mRNA [NM_001290711]	Ebf1	8e-07	0.000202	10.53	134.5	0.078
A_55_P2125588	ref|Mus musculus platelet derived growth factor, alpha (Pdgfa), mRNA [NM_008808]	Pdgfa	8e-07	0.000202	1242.62	302.76	4.1
A_66_P119518	ref|Mus musculus tubulin, alpha 8 (Tuba8), mRNA [NM_017379]	Tuba8	8e-07	0.000202	583.03	167.35	3.48
A_55_P1962966	ref|Mus musculus NCK-associated protein 1 (Nckap1), transcript variant 1, mRNA [NM_001290745]	Nckap1	8e-07	0.000202	565.53	173.99	3.25
A_51_P322640	ref|Mus musculus chemokine (C-C motif) ligand 24 (Ccl24), mRNA [NM_019577]	Ccl24	8e-07	0.000202	527.18	45.61	11.56
A_51_P371750	ref|Mus musculus macrophage receptor with collagenous structure (Marco), mRNA [NM_010766]	Marco	9e-07	0.000211	8518.26	284.54	29.94
A_52_P156775	ref|Mus musculus secretoglobin, family 1C, member 1 (Scgb1c1), mRNA [NM_001099742]	Scgb1c1	9e-07	0.000211	118.74	23.7	5.01
A_52_P336958	ref|Mus musculus RIKEN cDNA 9430020K01 gene (9430020K01Rik), mRNA [NM_001081963]	9430020K01Rik	9e-07	0.000211	96.62	21.15	4.57
A_55_P2409088	gb|Mus musculus 16 days neonate thymus cDNA, RIKEN full-length enriched library, clone:A130070O11 product:unclassifiable, full insert sequence. [AK138015]	BB163080	9e-07	0.000211	6.73	86.48	0.078
A_51_P483576	gb|Mus musculus immunoglobulin J-C lambda 3 cluster mRNA sequence. [AF138742]	AF138742	9e-07	0.000211	779.32	5520.46	0.14
A_51_P290074	ref|Mus musculus fatty acid binding protein 7, brain (Fabp7), mRNA [NM_021272]	Fabp7	1e-06	0.000222	370.04	28.04	13.2
A_52_P463977	ref|Mus musculus transmembrane protein 140 (Tmem140), mRNA [NM_197986]	Tmem140	1e-06	0.000222	3626.47	880.44	4.12
A_55_P2124153	ref|Mus musculus RUN and SH3 domain containing 2 (Rusc2), transcript variant 2, mRNA [NM_001037709]	Rusc2	1e-06	0.000222	84.24	7.88	10.7
A_51_P483159	ref|Mus musculus GTP cyclohydrolase I feedback regulator (Gchfr), mRNA [NM_177157]	Gchfr	1e-06	0.000222	12705.9	3311.3	3.84
A_51_P351860	ref|Mus musculus complement component 1, q subcomponent, beta polypeptide (C1qb), mRNA [NM_009777]	C1qb	1.1e-06	0.000227	4667.03	781.88	5.97
A_51_P487690	ref|Mus musculus interferon-induced protein 44 (Ifi44), mRNA [NM_133871]	Ifi44	1.1e-06	0.000227	162.1	12.92	12.55
A_52_P309337	ref|Mus musculus methionine aminopeptidase 2 (Metap2), mRNA [NM_019648]	Metap2	1.1e-06	0.000227	13.29	122.89	0.11
A_52_P370935	ref|Mus musculus glucocorticoid induced transcript 1 (Glcci1), transcript variant 1, mRNA [NM_133236]	Glcci1	1.1e-06	0.000227	30.56	171.02	0.18
A_55_P2031949	ref|Mus musculus BEN domain containing 6 (Bend6), mRNA [NM_177235]	Bend6	1.1e-06	0.000227	25.52	4.88	5.23
A_51_P158018	ref|Mus musculus BEN domain containing 5 (Bend5), transcript variant 1, mRNA [NM_026279]	Bend5	1.1e-06	0.000227	8.46	69.51	0.12
A_55_P1960053	ref|Mus musculus hydrogen voltage-gated channel 1 (Hvcn1), transcript variant 1, mRNA [NM_001042489]	Hvcn1	1.2e-06	0.000242	151.98	1068.39	0.14
A_52_P70796	ref|Mus musculus chemokine (C-X-C motif) receptor 5 (Cxcr5), mRNA [NM_007551]	Cxcr5	1.2e-06	0.000242	78.1	564.53	0.14
A_55_P1998942	ref|Mus musculus 2'-5' oligoadenylate synthetase 1A (Oas1a), mRNA [NM_145211]	Oas1a	1.3e-06	0.000253	937.21	89.88	10.43
A_55_P2071858	ref|Mus musculus O-6-methylguanine-DNA methyltransferase (Mgmt), mRNA [NM_008598]	Mgmt	1.3e-06	0.000253	1111.11	271.97	4.09
A_55_P2045040	ref|Mus musculus coagulation factor VII (F7), mRNA [NM_010172]	F7	1.3e-06	0.000253	270.39	13.67	19.78
A_55_P2144526	ref|Mus musculus family with sequence similarity 65, member B (Fam65b), transcript variant 2, mRNA [NM_001080381]	Fam65b	1.4e-06	0.000266	66.58	298.36	0.22
A_52_P483336	ref|Mus musculus membrane-spanning 4-domains, subfamily A, member 1 (Ms4a1), mRNA [NM_007641]	Ms4a1	1.4e-06	0.000266	226.47	1811.02	0.13
A_66_P114768	ref|Mus musculus BTB and CNC homology 2 (Bach2), mRNA [NM_001109661]	Bach2	1.5e-06	0.000273	10.19	107.7	0.095
A_55_P2170210	ref|Mus musculus adaptor-related protein complex AP-1, sigma 3 (Ap1s3), mRNA [NM_183027]	Ap1s3	1.5e-06	0.000273	40.72	200.09	0.2
A_51_P486121	ref|Mus musculus AF4/FMR2 family, member 3 (Aff3), mRNA [NM_001290814]	Aff3	1.5e-06	0.000273	4.21	60.44	0.07
A_55_P2094104	gb|Mus musculus anti-DNA immunoglobulin light chain IgG, antibody 423s.96, partial cds. [U55650]	ENSMUST00000103380	1.5e-06	0.000273	28.9	224.88	0.13
A_51_P401987	ref|Mus musculus transmembrane protein 37 (Tmem37), mRNA [NM_019432]	Tmem37	1.6e-06	0.000279	2285.45	163.24	14
A_55_P1997126	ref|Mus musculus cathepsin E (Ctse), mRNA [NM_007799]	Ctse	1.6e-06	0.000279	226.9	1947.2	0.12
A_51_P168203	ref|Mus musculus androgen-induced 1 (Aig1), mRNA [NM_025446]	Aig1	1.6e-06	0.000279	84.23	24.01	3.51
A_52_P417654	ref|Mus musculus transcription elongation factor A (SII) 1 (Tcea1), transcript variant 2, mRNA [NM_011541]	Tcea1	1.6e-06	0.000279	54.29	229.5	0.24
A_55_P2176729	ref|Mus musculus peroxiredoxin 6 (Prdx6), transcript variant 2, mRNA [NM_001303408]	Prdx6	1.7e-06	0.000285	6443.42	2189.05	2.94
A_55_P2175284	ref|Mus musculus etoposide induced 2.4 mRNA (Ei24), transcript variant 1, mRNA [NM_001199494]	Ei24	1.7e-06	0.000285	118.74	16.7	7.11
A_55_P2037677	ref|Mus musculus cortactin (Cttn), transcript variant 1, mRNA [NM_007803]	Cttn	1.7e-06	0.000285	244.87	56.21	4.36
A_55_P2116385	ref|Mus musculus G protein-coupled receptor 183 (Gpr183), mRNA [NM_183031]	Gpr183	1.7e-06	0.000285	10.18	86.87	0.12
A_51_P435251	ref|Mus musculus cullin 4A (Cul4a), mRNA [NM_146207]	Cul4a	1.8e-06	0.000295	198.08	1505.05	0.13
A_55_P2030299	gb|Mus musculus strain C57BL/6 clone 34 immunoglobulin heavy chain mRNA, partial cds. [JX120203]	ENSMUST00000103469	1.8e-06	0.000295	24.64	170.21	0.14
A_55_P2130497	gb|Mus musculus isolate M14H immunoglobulin heavy chain variable region mRNA, partial cds. [GQ856057]	ENSMUST00000103538	1.9e-06	0.000306	8.68	72.83	0.12
A_66_P103232	gb|Mus musculus anti-DNA antibody light chain variable region mRNA, partial cds. [U88691]	ENSMUST00000103366	1.9e-06	0.000306	8.24	81.74	0.1
A_55_P2145470	ref|PREDICTED: Mus musculus uncharacterized LOC102640328 (LOC102640328), ncRNA [XR_386988]	LOC102640328	2e-06	0.000316	86.86	22.68	3.83
A_55_P2140546	ref|Mus musculus solute carrier family 25, member 51 (Slc25a51), mRNA [NM_001009949]	Slc25a51	2e-06	0.000316	153.14	1113.02	0.14
A_55_P2183369	gb|Mus musculus immunoglobulin kappa light chain, variable region mRNA, clone BALB/c-51, partial cds. [U18577]	ENSMUST00000103401	2.1e-06	0.000323	9.19	106.5	0.086
A_51_P366138	ref|Mus musculus c-mer proto-oncogene tyrosine kinase (Mertk), mRNA [NM_008587]	Mertk	2.1e-06	0.000323	75.59	12.5	6.05
A_51_P304170	ref|Mus musculus receptor transporter protein 4 (Rtp4), mRNA [NM_023386]	Rtp4	2.1e-06	0.000323	3170.73	391.21	8.1
A_52_P367760	ref|Mus musculus calmodulin-like 4 (Calml4), transcript variant 1, mRNA [NM_138304]	Calml4	2.2e-06	0.000323	332.67	32.34	10.29
A_52_P585124	ref|Mus musculus chemokine (C-X-C motif) receptor 4 (Cxcr4), mRNA [NM_009911]	Cxcr4	2.3e-06	0.000323	70.63	216.97	0.33
A_55_P2007713	ref|Mus musculus tetraspanin 4 (Tspan4), transcript variant 1, mRNA [NM_053082]	Tspan4	2.3e-06	0.000323	487.19	55.31	8.81
A_55_P2106039	ref|Mus musculus mitogen-activated protein kinase kinase kinase 6 (Map3k6), mRNA [NM_016693]	Map3k6	2.3e-06	0.000323	94.47	29.48	3.21
A_55_P2156653	ref|Mus musculus G protein-coupled receptor 174 (Gpr174), transcript variant 1, mRNA [NM_001177781]	Gpr174	2.3e-06	0.000323	15.77	86.19	0.18
A_55_P2117342	Unknown	ENSMUST00000103318	2.3e-06	0.000323	9.95	65.22	0.15
A_55_P2122604	ref|Mus musculus carbonyl reductase 2 (Cbr2), mRNA [NM_007621]	Cbr2	2.3e-06	0.000323	82.44	11.02	7.48
A_55_P1994042	ref|Mus musculus Z-DNA binding protein 1 (Zbp1), transcript variant 2, mRNA [NM_001139519]	Zbp1	2.4e-06	0.000323	1919.89	303.4	6.33
A_55_P2102126	ref|Mus musculus lysosomal-associated membrane protein 2 (Lamp2), transcript variant 1, mRNA [NM_001017959]	Lamp2	2.4e-06	0.000323	1183.4	320.63	3.69
A_55_P2142430	ref|Mus musculus B cell scaffold protein with ankyrin repeats 1 (Bank1), mRNA [NM_001033350]	Bank1	2.4e-06	0.000323	42.92	224.95	0.19
A_51_P506045	ref|Mus musculus carboxypeptidase Q (Cpq), transcript variant 2, mRNA [NM_176073]	Cpq	2.4e-06	0.000323	276.36	57.06	4.84
A_55_P2004867	ref|Mus musculus serine (or cysteine) peptidase inhibitor, clade B, member 2 (Serpinb2), transcript variant 1, mRNA [NM_011111]	Serpinb2	2.4e-06	0.000323	868.5	97.22	8.93
A_55_P2016004	ref|Mus musculus CD22 antigen (Cd22), transcript variant 1, mRNA [NM_001043317]	Cd22	2.4e-06	0.000323	55.37	209.78	0.26
A_55_P2057283	gb|Mus musculus clone 33s13 nonfunctional immunoglobulin lambda chain mRNA, partial sequence. [AY170502]	ENSMUST00000103749	2.4e-06	0.000323	483.97	3147.67	0.15
A_51_P174961	ref|Mus musculus coagulation factor X (F10), transcript variant 2, mRNA [NM_007972]	F10	2.5e-06	0.000323	5257.36	711.39	7.39
A_55_P2179413	ref|Mus musculus lectin, galactoside-binding, soluble, 3 binding protein (Lgals3bp), mRNA [NM_011150]	Lgals3bp	2.5e-06	0.000323	2879.67	591.77	4.87
A_51_P327751	ref|Mus musculus interferon-induced protein with tetratricopeptide repeats 1 (Ifit1), mRNA [NM_008331]	Ifit1	2.5e-06	0.000323	310.64	59.05	5.26
A_51_P282508	ref|Mus musculus ras homolog gene family, member C (Rhoc), transcript variant 2, mRNA [NM_007484]	Rhoc	2.5e-06	0.000323	2874.4	307.35	9.35
A_55_P2176753	Unknown		A_55_P2176753	2.5e-06	0.000323	26.52	173.6
A_51_P304397	ref|Mus musculus carboxypeptidase M (Cpm), mRNA [NM_027468]	ref|NM_027468|ens|ENSMUST00000141991|ens|ENSMUST00000020399|ref|XM_006514090	Cpm	2.5e-06	0.000323	16.84	155.47
A_55_P2015687	ref|Mus musculus PHD finger protein 11D (Phf11d), mRNA [NM_199015]	ref|NM_199015|ens|ENSMUST00000161754|ens|ENSMUST00000160425|ens|ENSMUST00000095157	Phf11d	2.5e-06	0.000323	1614.23	163.83
A_66_P123824	gb|Mus musculus adult male bone cDNA, RIKEN full-length enriched library, clone:9830164D01 product:sortilin-related receptor, LDLR class A repeats-containing, full insert sequence. [AK162665]	ens|ENSMUST00000060989|gb|AK162665|gb|AK013519|gb|AK029071	ENSMUST00000060989	2.6e-06	0.000333	36.99	149.08
A_51_P288295	gb|Mus musculus partial mRNA for non-functional immunoglobulin heavy chain (IGH gene), isolated from H/RS-like cells, isolate 99_BCT. [FM179740]	ens|ENSMUST00000103496|gb|FM179740|gb|AF218639|gb|AF218655	ENSMUST00000103496	2.7e-06	0.000341	20.64	131.67
A_55_P2186972	gb|Mus musculus immunoglobulin kappa light chain, variable region mRNA, clone BALB/c-54, partial cds. [U18580]	gb|U18580|gb|U18579|gb|AY551932|gb|DQ372757	U18580	2.7e-06	0.000341	17.91	98.69
A_51_P183812	ref|Mus musculus schlafen 4 (Slfn4), transcript variant 1, mRNA [NM_011410]	ref|NM_011410|ref|NM_001302559|ens|ENSMUST00000167596|ens|ENSMUST00000000208	Slfn4	2.8e-06	0.000348	715.8	43.33
A_51_P329332	ref|Mus musculus solute carrier family 19 (thiamine transporter), member 2 (Slc19a2), transcript variant 1, mRNA [NM_054087]	ref|NM_054087|ref|NM_001276455|ens|ENSMUST00000044021|gb|AF360396	Slc19a2	2.8e-06	0.000348	125.38	11.04
A_55_P2105436	gb|Mus musculus mammary gland RCB-0526 Jyg-MC(A) cDNA, RIKEN full-length enriched library, clone:G830003K13 product:forkhead box P1, full insert sequence. [AK144920]	gb|AK144920|riken|G830003K13	Foxp1	2.9e-06	0.000353	21.78	85.15
A_55_P2103561	ref|Mus musculus peroxiredoxin 6 (Prdx6), transcript variant 2, mRNA [NM_001303408]	ref|NM_001303408|ref|NM_007453|ref|NR_130150|ens|ENSMUST00000071718	Prdx6	2.9e-06	0.000353	12766.8	4469.32
A_51_P312846	ref|Mus musculus f-box protein 9 (Fbxo9), transcript variant 1, mRNA [NM_023605]	ref|NM_023605|ref|NM_001081490|ens|ENSMUST00000001402|ens|ENSMUST00000085311	Fbxo9	2.9e-06	0.000353	1173.19	8581.76
A_52_P380369	gb|Mus musculus DNA segment, Chr 14, ERATO Doi 668, expressed, mRNA (cDNA clone MGC:29273 IMAGE:5067268), complete cds. [BC030186]	gb|BC030186|tc|TC1651122|tc|TC1586768	Phf11d	3e-06	0.000355	625.67	84.08
A_55_P2078433	ref|Mus musculus mucolipin 2 (Mcoln2), transcript variant 1, mRNA [NM_026656]	ref|NM_026656|ref|NM_001005846|ens|ENSMUST00000011152|ens|ENSMUST00000098524	Mcoln2	3e-06	0.000355	39.9	124.54
A_55_P2087425	Unknown		A_55_P2087425	3e-06	0.000355	4.48	32.78
A_52_P552550	ref|Mus musculus angiotensin II, type I receptor-associated protein (Agtrap), transcript variant 1, mRNA [NM_009642]	ref|NM_009642|ref|NM_001301281|ens|ENSMUST00000030865|ref|XM_006544748	Agtrap	3e-06	0.000355	192.24	35.08
A_52_P186262	gb|Mus musculus mAb 24.1.2 immunoglobulin light chain variable region mRNA, partial cds. [AF163743]	ens|ENSMUST00000103383|ens|ENSMUST00000103386|gb|AF163743|gb|AY648682	ENSMUST00000103383	3.1e-06	0.000364	19.39	117.34
A_55_P2172440	ref|Mus musculus scavenger receptor class F, member 2 (Scarf2), mRNA [NM_153790]	ref|NM_153790|ens|ENSMUST00000012161|ref|XM_006522042|ref|XM_006536804	Scarf2	3.2e-06	0.000371	257.21	22.01
A_51_P454008	ref|Mus musculus lipopolysaccharide binding protein (Lbp), mRNA [NM_008489]	ref|NM_008489|ens|ENSMUST00000016168|gb|X99347|gb|BC004795	Lbp	3.2e-06	0.000371	264.24	17.81
A_55_P1952379	ref|Mus musculus FK506 binding protein 5 (Fkbp5), mRNA [NM_010220]	ref|NM_010220|ens|ENSMUST00000177939|ens|ENSMUST00000114792|ens|ENSMUST00000079413	Fkbp5	3.3e-06	0.000377	678.47	229.64
A_51_P501453	ref|Mus musculus membrane-spanning 4-domains, subfamily A, member 8A (Ms4a8a), mRNA [NM_022430]	ref|NM_022430|ens|ENSMUST00000025636|gb|AF237906|gb|AY039038	Ms4a8a	3.3e-06	0.000377	623.56	80.53
A_55_P1953169	ref|Mus musculus serum amyloid A 3 (Saa3), mRNA [NM_011315]	ref|NM_011315|ens|ENSMUST00000006956|gb|BC055885|tc|TC1579237	Saa3	3.4e-06	0.000378	42406.6	311.42
A_55_P1999648	ref|Mus musculus perilipin 2 (Plin2), mRNA [NM_007408]	ref|NM_007408|ens|ENSMUST00000138605|ens|ENSMUST00000000466|ref|XM_006537557	Plin2	3.4e-06	0.000378	1562.37	132.89
A_55_P2062444	ref|Mus musculus mediator of cell motility 1 (Memo1), mRNA [NM_133771]	ref|NM_133771|ens|ENSMUST00000078459|gb|AF363447|gb|AK159560	Memo1	3.4e-06	0.000378	1011.11	5316.05
A_55_P2052145	ref|Mus musculus lymphocyte antigen 6 complex, locus G6D (Ly6g6d), mRNA [NM_033478]	ref|NM_033478|ref|XM_011238088|ref|XM_011246252|ref|XM_011251280	Ly6g6d	3.4e-06	0.000378	79.11	20.21
A_55_P2035972	ref|Mus musculus MAP/microtubule affinity-regulating kinase 3 (Mark3), transcript variant 1, mRNA [NM_021516]	ref|NM_021516|ref|NM_022801|ens|ENSMUST00000084953|ens|ENSMUST00000075281	Mark3	3.6e-06	0.00039	72.56	397.75
A_52_P450934	ref|Mus musculus progestin and adipoQ receptor family member IX (Paqr9), mRNA [NM_198414]	ref|NM_198414|gb|AK006159|gb|AY424298|tc|TC1580607	Paqr9	3.6e-06	0.00039	419.85	2122.29
A_55_P2105963	ref|Mus musculus purinergic receptor P2Y, G-protein coupled 10 (P2ry10), mRNA [NM_172435]	ref|NM_172435|ens|ENSMUST00000118666|ens|ENSMUST00000053375|ref|XM_006528340	P2ry10	3.6e-06	0.00039	88.97	420.09
A_55_P2097219	ref|Mus musculus guanylate binding protein 2b (Gbp2b), mRNA [NM_010259]	ref|NM_010259|ens|ENSMUST00000029936|ref|XM_006500999|ref|XM_011240015	Gbp2b	3.6e-06	0.00039	140.88	11.8
A_52_P77080	ref|Mus musculus glycophorin A (Gypa), mRNA [NM_010369]	ref|NM_010369|ens|ENSMUST00000063359|gb|M26385|gb|AK145998	Gypa	3.9e-06	0.00041	150.06	1647.96
A_55_P1975415	ref|Mus musculus calcineurin-like phosphoesterase domain containing 1 (Cpped1), mRNA [NM_146067]	ref|NM_146067|ens|ENSMUST00000096272|ref|XM_006522013|gb|AK080876	Cpped1	3.9e-06	0.00041	419.17	76.34
A_55_P1966608	ref|PREDICTED: Mus musculus immunoglobulin heavy variable 1-33 (Ighv1-33), misc_RNA [XR_864479]	ref|XR_864479|ref|XR_864954|nap|NAP059589-1|nap|NAP113137-1	Ighv1-33	3.9e-06	0.00041	10.98	74.9
A_55_P2079079	ref|Mus musculus CD19 antigen (Cd19), mRNA [NM_009844]	ref|NM_009844|ens|ENSMUST00000032968|ref|XM_006507282|ref|XM_006507283	Cd19	4e-06	0.00041	82.88	687.07
A_55_P2009121	ref|Mus musculus agrin (Agrn), mRNA [NM_021604]	ref|NM_021604|ens|ENSMUST00000105575|ens|ENSMUST00000181062|ens|ENSMUST00000105574	Agrn	4e-06	0.00041	206.7	39.81
A_55_P2027240	ref|Mus musculus endo-beta-N-acetylglucosaminidase (Engase), mRNA [NM_172573]	ref|NM_172573|ens|ENSMUST00000043447|ens|ENSMUST00000168785|ens|ENSMUST00000171769	Engase	4e-06	0.00041	711.73	108.86
A_51_P305052	ref|Mus musculus sialic acid binding Ig-like lectin G (Siglecg), mRNA [NM_172900]	ref|NM_172900|ens|ENSMUST00000124502|ens|ENSMUST00000154322|ens|ENSMUST00000005592	Siglecg	4e-06	0.00041	52.85	245.16
A_51_P262515	ref|Mus musculus PHD finger protein 11A (Phf11a), mRNA [NM_172603]	ref|NM_172603|ens|ENSMUST00000062307|ref|XM_011245023|gb|AK077176	Phf11a	4e-06	0.00041	1110.69	136.67
A_55_P2137496	gb|Mus musculus CD79A antigen (immunoglobulin-associated alpha), mRNA (cDNA clone MGC:41188 IMAGE:1332396), complete cds. [BC027633]	gb|BC027633	Cd79a	4e-06	0.00041	257.12	2011.08
A_55_P1966209	ref|Mus musculus fasciculation and elongation protein zeta 2 (zygin II) (Fez2), transcript variant 1, mRNA [NM_001285940]	ref|NM_001285940|ref|NM_199448|ref|NM_001285946|ens|ENSMUST00000112487	Fez2	4.1e-06	0.000415	548.35	159.18
A_55_P2026258	gb|Mus musculus immunoglobulin kappa light chain, variable region mRNA, clone BALB/c-17, partial cds. [U18562]	ens|ENSMUST00000103365|ens|ENSMUST00000103369|gb|U18562|gb|U18582	ENSMUST00000103365	4.1e-06	0.000415	14.98	136.9
A_51_P458866	ref|Mus musculus F11 receptor (F11r), mRNA [NM_172647]	ref|NM_172647|ens|ENSMUST00000043839|gb|BC021876|gb|U89915	F11r	4.2e-06	0.00042	450.37	154.89
A_51_P384629	ref|Mus musculus cathepsin D (Ctsd), mRNA [NM_009983]	ref|NM_009983|ens|ENSMUST00000066401|ens|ENSMUST00000151120|gb|AK179798	Ctsd	4.2e-06	0.00042	11223.7	3193.73
A_55_P2026139	ref|Mus musculus neurexophilin and PC-esterase domain family, member 5 (Nxpe5), mRNA [NM_001013773]	ref|NM_001013773|ens|ENSMUST00000110929|ref|XM_011240943|ref|XM_011240944	Nxpe5	4.3e-06	0.000425	70.34	9.84
A_55_P2004370	ref|Mus musculus carbonic anhydrase 6 (Car6), mRNA [NM_009802]	ref|NM_009802|ens|ENSMUST00000030817|gb|AK132599|gb|BC049973	Car6	4.4e-06	0.000425	169.97	14.59
A_52_P316933	ref|Mus musculus SH3 domain binding glutamic acid-rich protein like 2 (Sh3bgrl2), mRNA [NM_172507]	ref|NM_172507|ens|ENSMUST00000113215|gb|AK049293|gb|BC038473	Sh3bgrl2	4.4e-06	0.000425	2224.39	653.08
A_55_P2021216	ref|Mus musculus cytokine receptor-like factor 3 (Crlf3), transcript variant 1, mRNA [NM_018776]	ref|NM_018776|ref|NM_001277106|ens|ENSMUST00000061283|gb|AK137528	Crlf3	4.4e-06	0.000425	539.19	1871.9
A_51_P343429	ref|Mus musculus solute carrier family 25, member 37 (Slc25a37), mRNA [NM_026331]	ref|NM_026331|ens|ENSMUST00000184497|ens|ENSMUST00000037064|ref|XM_006519461	Slc25a37	4.4e-06	0.000425	16127.2	163350
A_55_P2142146	ref|Mus musculus glutamate-ammonia ligase (glutamine synthetase) (Glul), mRNA [NM_008131]	ref|NM_008131|ens|ENSMUST00000086199|gb|AK159106|gb|AK146463	Glul	4.4e-06	0.000425	942.44	277.16
A_55_P1976450	Unknown		A_55_P1976450	4.5e-06	0.00043	13.06	96.99
A_51_P286946	ref|Mus musculus phospholysine phosphohistidine inorganic pyrophosphate phosphatase (Lhpp), mRNA [NM_029609]	ref|NM_029609|ens|ENSMUST00000033241|ref|XM_006508297|ref|XM_006508298	Lhpp	4.6e-06	0.00043	465.24	119.09
A_51_P149562	ref|Mus musculus amyloid beta (A4) precursor protein-binding, family B, member 2 (Apbb2), transcript variant 1, mRNA [NM_009686]	ref|NM_009686|ref|NM_001201414|ref|NM_001201413|ref|NM_001201415	Apbb2	4.6e-06	0.00043	92.22	12.6
A_55_P2140592	ref|Mus musculus dermokine (Dmkn), transcript variant 3, mRNA [NM_001166173]	ref|NM_001166173|ref|NM_172899|ref|NM_001166174|ref|NM_028618	Dmkn	4.6e-06	0.00043	120.85	8.48
A_55_P2145804	ref|Mus musculus apoptosis enhancing nuclease (Aen), transcript variant 1, mRNA [NM_026531]	ref|NM_026531|ref|NM_001162939|ens|ENSMUST00000107425|ens|ENSMUST00000107423	Aen	4.6e-06	0.00043	909.81	172.36
A_55_P2003911	gb|Mus musculus VL mRNA for anti-Tn immunoglobulin light chain monoclonal antibody, partial cds. [AB663493]	ens|ENSMUST00000103391|ens|ENSMUST00000103383|gb|AB663493|gb|AM944500	ENSMUST00000103391	4.6e-06	0.00043	38.12	289.71
A_52_P529360	ref|Mus musculus RAB11 family interacting protein 5 (class I) (Rab11fip5), transcript variant 1, mRNA [NM_001003955]	ref|NM_001003955|ref|NM_177466|ens|ENSMUST00000060837|ref|XM_006506366	Rab11fip5	4.7e-06	0.000434	520.6	98.88
A_52_P308875	gb|Mus musculus adult male hippocampus cDNA, RIKEN full-length enriched library, clone:C630044A22 product:hypothetical protein, MGC:7002, full insert sequence. [AK049998]	ens|ENSMUST00000177098|gb|AK049998|gb|AK134135|tc|TC1585422	ENSMUST00000177098	4.7e-06	0.000434	53.58	230.73
A_52_P245766	Unknown	ens|ENSMUST00000121815|nap|NAP103766-1|nap|NAP115316-1|nap|NAP113449-1	ENSMUST00000121815	4.8e-06	0.000436	333.47	103.18
A_52_P277104	ref|Mus musculus B cell scaffold protein with ankyrin repeats 1 (Bank1), mRNA [NM_001033350]	ref|NM_001033350|ens|ENSMUST00000041577|ref|XM_006501483|ref|XM_006501485	Bank1	4.8e-06	0.000436	46.65	324.45
A_55_P2002757	ref|Mus musculus B cell linker (Blnk), mRNA [NM_008528]	ref|NM_008528|ens|ENSMUST00000054769|gb|AK089704|gb|Y17159	Blnk	4.8e-06	0.000436	385.03	1877.67
A_55_P1978962	ref|Mus musculus solute carrier family 9 (sodium/hydrogen exchanger), member 3 regulator 2 (Slc9a3r2), transcript variant A, mRNA [NM_023055]	ref|NM_023055|ref|NM_023449|ens|ENSMUST00000002572|ens|ENSMUST00000019684	Slc9a3r2	4.9e-06	0.00044	261.32	41.02
A_52_P213483	gb|Mus musculus 6E6 monoclonal antibody heavy chain variable region, (IgH) mRNA, partial cds. [AF045501]	ens|ENSMUST00000170551|gb|AF045501|gb|AF296434|gb|AF303855	ENSMUST00000170551	5e-06	0.00044	14.41	100.39
A_51_P343517	ref|Mus musculus lymphocyte antigen 6 complex, locus D (Ly6d), mRNA [NM_010742]	ref|NM_010742|ens|ENSMUST00000040404|gb|X63782|gb|BC025135	Ly6d	5e-06	0.00044	480.31	3231.24
A_66_P127563	gb|Mus musculus clone CBAimmB-21 immunoglobulin kappa light chain mRNA, partial cds. [DQ372760]	ens|ENSMUST00000177697|gb|DQ372760|gb|AB117094|nap|NAP112220-1	ENSMUST00000177697	5e-06	0.00044	9.09	54.21
A_55_P2137406	ref|Mus musculus BCL2-associated X protein (Bax), mRNA [NM_007527]	ref|NM_007527|ens|ENSMUST00000033093|ref|XM_011250780|ref|XM_006540584	Bax	5e-06	0.00044	2060.2	447.29
A_55_P1983754	ref|Mus musculus Purkinje cell protein 4-like 1 (Pcp4l1), mRNA [NM_025557]	ref|NM_025557|gb|AY304481|gb|AK075738|gb|AK002772	Pcp4l1	5e-06	0.00044	670.82	203.08
A_51_P430929	ref|Mus musculus family with sequence similarity 20, member A (Fam20a), mRNA [NM_153782]	ref|NM_153782|ens|ENSMUST00000020938|ens|ENSMUST00000155559|gb|BC011274	Fam20a	5.1e-06	0.000445	364.3	48.4
A_52_P223809	ref|Mus musculus DEXH (Asp-Glu-X-His) box polypeptide 58 (Dhx58), mRNA [NM_030150]	ref|NM_030150|ens|ENSMUST00000017974|gb|BC029209|gb|AF316999	Dhx58	5.1e-06	0.000445	226.63	47.17
A_55_P2142590	gb|Mus musculus ELKL motif kinase 2 long form (EMK2) mRNA, complete cds. [AF240782]	gb|AF240782|gb|AF240783|tc|TC1595120|nap|NAP002659-002	Mark3	5.3e-06	0.000455	70.12	356
A_55_P2012523	ref|Mus musculus twinfilin, actin-binding protein, homolog 1 (Drosophila) (Twf1), mRNA [NM_008971]	ref|NM_008971|ens|ENSMUST00000023087|ref|XM_006520638|gb|AK197566	Twf1	5.3e-06	0.000455	674.26	223.61
A_55_P1953377	Unknown		A_55_P1953377	5.3e-06	0.000455	173.98	677.81
A_55_P2180415	ref|Mus musculus CD72 antigen (Cd72), transcript variant 1, mRNA [NM_001110320]	ref|NM_001110320|ref|NM_007654|ref|NM_001110321|ref|NM_001110322	Cd72	5.5e-06	0.000467	59.92	342.47
A_55_P2117028	ref|Mus musculus myotubularin related protein 3 (Mtmr3), mRNA [NM_028860]	ref|NM_028860|ens|ENSMUST00000123506|ens|ENSMUST00000040448|ens|ENSMUST00000155566	Mtmr3	5.5e-06	0.000467	442.46	2861.97
A_66_P120987	ref|Mus musculus CD79A antigen (immunoglobulin-associated alpha) (Cd79a), mRNA [NM_007655]	ref|NM_007655|ens|ENSMUST00000003469|gb|X13450|gb|BC027633	Cd79a	5.6e-06	0.000469	39.94	239.35
A_51_P160544	ref|Mus musculus epidermal growth factor-containing fibulin-like extracellular matrix protein 2 (Efemp2), transcript variant 1, mRNA [NM_021474]	ref|NM_021474|ref|NM_001164352|ens|ENSMUST00000070118|ens|ENSMUST00000165485	Efemp2	5.6e-06	0.000469	155.51	18.78
A_55_P2031481	ref|Mus musculus family with sequence similarity 131, member A (Fam131a), mRNA [NM_133778]	ref|NM_133778|ens|ENSMUST00000056518|ref|XM_006522740|ref|XM_006522741	Fam131a	5.6e-06	0.000469	369.05	119.12
A_52_P509185	ref|Mus musculus zinc finger protein 318 (Zfp318), transcript variant 1, mRNA [NM_207671]	ref|NM_207671|ens|ENSMUST00000113481|ref|XM_011246554|gb|BC150730	Zfp318	5.7e-06	0.000474	21.2	97.81
A_55_P2170225	ref|Mus musculus SH3 domain binding glutamic acid-rich protein like 2 (Sh3bgrl2), mRNA [NM_172507]	ref|NM_172507|gb|AK076202|gb|AK049293|gb|BC038473	Sh3bgrl2	5.8e-06	0.000474	316.37	107.33
A_66_P103490	ref|Mus musculus serine/arginine-rich splicing factor 1 (Srsf1), transcript variant 2, mRNA [NM_001078167]	ref|NM_001078167|ref|NM_173374|ens|ENSMUST00000139129|ens|ENSMUST00000183352	Srsf1	5.8e-06	0.000474	34	88.08
A_51_P253547	ref|Mus musculus cathepsin L (Ctsl), mRNA [NM_009984]	ref|NM_009984|ens|ENSMUST00000021933|ref|XM_006517081|ref|XM_006517080	Ctsl	5.8e-06	0.000474	1909.5	119.99
A_51_P327796	ref|Mus musculus integrin beta 5 (Itgb5), transcript variant 2, mRNA [NM_010580]	ref|NM_010580|ref|NM_001145884|ens|ENSMUST00000115028|ens|ENSMUST00000069345	Itgb5	5.8e-06	0.000474	5979.2	1805.54
A_51_P370678	ref|Mus musculus growth factor independent 1B (Gfi1b), transcript variant 1, mRNA [NM_008114]	ref|NM_008114|ref|NM_001160406|ens|ENSMUST00000028156|ens|ENSMUST00000164290	Gfi1b	6e-06	0.00048	349.72	94.15
A_55_P2019719	ref|Mus musculus 2'-5' oligoadenylate synthetase 2 (Oas2), mRNA [NM_145227]	ref|NM_145227|ens|ENSMUST00000081491|ens|ENSMUST00000147941|ref|XM_006530325	Oas2	6e-06	0.00048	932.54	160.35
A_52_P609868	ref|Mus musculus T cell immunoglobulin and mucin domain containing 4 (Timd4), mRNA [NM_178759]	ref|NM_178759|ens|ENSMUST00000068877|gb|AK080212|gb|AK079787	Timd4	6e-06	0.00048	258.69	39.86
A_55_P2087429	gb|Mus musculus monoclonal antibody 3F10 immunoglobulin light chain variable region mRNA, partial sequence. [EU817848]	ens|ENSMUST00000103393|ens|ENSMUST00000103386|gb|EU817848|gb|U55639	ENSMUST00000103393	6e-06	0.00048	15.3	136.88
A_51_P116755	ref|Mus musculus CAP, adenylate cyclase-associated protein, 2 (yeast) (Cap2), mRNA [NM_026056]	ref|NM_026056|ens|ENSMUST00000021802|ref|XM_006516946|gb|AK013331	Cap2	6.1e-06	0.00048	29.15	8.12
A_55_P2161347	ref|Mus musculus amino carboxymuconate semialdehyde decarboxylase (Acmsd), mRNA [NM_001033041]	ref|NM_001033041|ens|ENSMUST00000038006|ens|ENSMUST00000186537|gb|AK143962	Acmsd	6.1e-06	0.00048	38.64	245.19
A_55_P1956017	ref|Mus musculus ubiquitin specific petidase 45 (Usp45), transcript variant 1, mRNA [NM_152825]	ref|NM_152825|ref|NM_001290425|ens|ENSMUST00000040429|ens|ENSMUST00000065111	Usp45	6.1e-06	0.00048	39.57	223.31
A_51_P387123	ref|Mus musculus 2'-5' oligoadenylate synthetase-like 2 (Oasl2), mRNA [NM_011854]	ref|NM_011854|ens|ENSMUST00000144064|ens|ENSMUST00000031542|ref|XM_006530315	Oasl2	6.1e-06	0.00048	1436.44	395.77
A_55_P1973501	ref|Mus musculus carcinoembryonic antigen-related cell adhesion molecule 16 (Ceacam16), mRNA [NM_001033419]	ref|NM_001033419|ens|ENSMUST00000014830|ref|XM_011250606|ref|XM_011250605	Ceacam16	6.3e-06	0.000491	7.36	37.8
A_51_P314285	ref|Mus musculus transmembrane protein 86A (Tmem86a), mRNA [NM_026436]	ref|NM_026436|ens|ENSMUST00000010451|gb|AK075589|gb|AK007864	Tmem86a	6.3e-06	0.000491	179.64	27.57
A_55_P2046943	ref|Mus musculus BCL2/adenovirus E1B interacting protein 3-like (Bnip3l), mRNA [NM_009761]	ref|NM_009761|ens|ENSMUST00000022634|ref|XM_011244936|ref|XM_006518471	Bnip3l	6.4e-06	0.000494	8995.87	50449.4
A_55_P2171608	Unknown	tc|TC1706254	TC1706254	6.4e-06	0.000494	36.42	141.73
A_55_P2402134	gb|Mus musculus adult male cecum cDNA, RIKEN full-length enriched library, clone:9130020K20 product:unclassifiable, full insert sequence. [AK078921]	gb|AK078921|tc|TC1655347|riken|9130020K20	9130020K20Rik	6.5e-06	0.0005	20.26	74.91
A_55_P2001262	ref|PREDICTED: Mus musculus immunoglobulin heavy variable 1-2 (Ighv1-2), misc_RNA [XR_865119]	ens|ENSMUST00000195325|ens|ENSMUST00000193220|ref|XR_865119|ref|XR_864954	ENSMUST00000195325	6.7e-06	0.000513	7.19	53.46
A_52_P200207	ref|Mus musculus required for meiotic nuclear division 5 homolog A (S. cerevisiae) (Rmnd5a), mRNA [NM_024288]	ref|NM_024288|ens|ENSMUST00000149415|ens|ENSMUST00000002292|ref|XM_006506539	Rmnd5a	6.8e-06	0.000518	47	184.81
A_55_P1961270	ref|Mus musculus CD72 antigen (Cd72), transcript variant 1, mRNA [NM_001110320]	ref|NM_001110320|ref|NM_007654|ref|NM_001110321|ref|NM_001110322	Cd72	6.9e-06	0.000521	75.4	409.09
A_55_P2020338	ref|Mus musculus sex comb on midleg-like 4 (Drosophila) (Scml4), mRNA [NM_172938]	ref|NM_172938|ens|ENSMUST00000063063|gb|AK047972|gb|AK220309	Scml4	6.9e-06	0.000521	42.65	176.89
A_51_P276479	ref|Mus musculus RIKEN cDNA 4930486L24 gene (4930486L24Rik), mRNA [NM_178098]	ref|NM_178098|ens|ENSMUST00000091569|gb|AK145933|gb|AK015635	4930486L24Rik	7e-06	0.000526	517.83	92.2
A_51_P484054	ref|Mus musculus coagulation factor VII (F7), mRNA [NM_010172]	ref|NM_010172|ens|ENSMUST00000033820|gb|AK171362|gb|AK154742	F7	7.1e-06	0.000529	274.1	37.14
A_55_P2077068	ref|Mus musculus mucosa associated lymphoid tissue lymphoma translocation gene 1 (Malt1), mRNA [NM_172833]	ref|NM_172833|ens|ENSMUST00000049248|ref|XM_006525937|ref|XM_006525940	Malt1	7.1e-06	0.000529	52.32	216.47
A_55_P2144386	ref|Mus musculus adhesion G protein-coupled receptor E1 (Adgre1), mRNA [NM_010130]	ref|NM_010130|ens|ENSMUST00000086763|ens|ENSMUST00000004850|ref|XM_011246272	Adgre1	7.3e-06	0.000539	1646.1	255.42
A_55_P2070079	ref|Mus musculus lectin, galactose binding, soluble 9 (Lgals9), transcript variant 1, mRNA [NM_010708]	ref|NM_010708|ref|NM_001159301|ens|ENSMUST00000073001|ens|ENSMUST00000108269	Lgals9	7.4e-06	0.000539	883.74	217.08
A_55_P2141860	ref|Mus musculus apoptosis enhancing nuclease (Aen), transcript variant 1, mRNA [NM_026531]	ref|NM_026531|ref|NM_001162939|ens|ENSMUST00000107425|ens|ENSMUST00000107421	Aen	7.4e-06	0.000539	853.67	161.23
A_55_P2062802	gb|Mus musculus partial mRNA for immunoglobulin kappa light chain variable region (IGKV gene). [AJ277812]	ens|ENSMUST00000103301|gb|AJ277812|nap|NAP113565-1	ENSMUST00000103301	7.4e-06	0.000539	9.77	65.12
A_55_P1985428	ref|Mus musculus autophagy related 16-like 2 (S. cerevisiae) (Atg16l2), mRNA [NM_001111111]	ref|NM_001111111|ens|ENSMUST00000139609|ens|ENSMUST00000124617|ens|ENSMUST00000120267	Atg16l2	7.4e-06	0.000539	70.99	254.75
A_55_P2012899	ref|Mus musculus V-set and immunoglobulin domain containing 4 (Vsig4), mRNA [NM_177789]	ref|NM_177789|ens|ENSMUST00000050707|ref|XM_006528077|gb|AK041014	Vsig4	7.5e-06	0.000542	1774.2	106.68
A_66_P106385	ref|Mus musculus decay accelerating factor 2 (Daf2), mRNA [NM_007827]	ref|NM_007827|ens|ENSMUST00000112488|ref|XM_011247917|ref|XM_011251219	Daf2	7.5e-06	0.000542	68.58	192
A_55_P2179341	gb|M.musculus mRNA for IgM V(k)MRB11. [X63811]	ens|ENSMUST00000103316|gb|X63811|gb|U29617|gb|U30236	ENSMUST00000103316	7.6e-06	0.000545	10.63	70.85
A_51_P173709	ref|Mus musculus G protein-coupled receptor, family C, group 5, member B (Gprc5b), transcript variant 2, mRNA [NM_022420]	ref|NM_022420|ref|NM_001195774|ens|ENSMUST00000008878|gb|AF378831	Gprc5b	7.6e-06	0.000545	262.74	29.75
A_51_P160413	ref|Mus musculus YOD1 OTU deubiquitinating enzyme 1 homologue (S. cerevisiae) (Yod1), mRNA [NM_178691]	ref|NM_178691|gb|AK036938|gb|AK036991|gb|AK053730	Yod1	7.7e-06	0.000549	30.93	332.92
A_55_P1992257	ref|Mus musculus adaptor protein complex AP-1, sigma 1 (Ap1s1), mRNA [NM_007457]	ref|NM_007457|ens|ENSMUST00000111080|ref|XM_006504348|ref|XM_006504347	Ap1s1	7.8e-06	0.000554	2149.51	701.22
A_55_P2122605	ref|Mus musculus carbonyl reductase 2 (Cbr2), mRNA [NM_007621]	ref|NM_007621|ens|ENSMUST00000154479|ens|ENSMUST00000026148|ref|XM_006532096	Cbr2	7.9e-06	0.000554	783.35	57.81
A_51_P145132	ref|Mus musculus mast cell protease 4 (Mcpt4), mRNA [NM_010779]	ref|NM_010779|ens|ENSMUST00000043249|gb|M55617|gb|AY007569	Mcpt4	7.9e-06	0.000554	512.38	36.4
A_55_P2060897	gb|Mus musculus partial mRNA for anti-amyloid beta antibody light chain WO2. [AM910933]	ens|ENSMUST00000103410|gb|AM910933|gb|LC028385|gb|GQ984291	ENSMUST00000103410	7.9e-06	0.000554	1586.07	7499.02
A_52_P420608	ref|Mus musculus predicted gene 1631 (Gm1631), long non-coding RNA [NR_037979]	ref|NR_037979|gb|AY512918|tc|TC1592537|nap|NAP034774-1	Gm1631	8e-06	0.000557	55.12	9.2
A_55_P2025463	ref|Mus musculus bromodomain and PHD finger containing, 3 (Brpf3), mRNA [NM_001081315]	ref|NM_001081315|ens|ENSMUST00000140973|ens|ENSMUST00000004985|ref|XM_006524326	Brpf3	8e-06	0.000557	61.24	380
A_55_P2043684	ref|Mus musculus ubiquitin associated domain containing 1 (Ubac1), mRNA [NM_133835]	ref|NM_133835|ens|ENSMUST00000036509|ens|ENSMUST00000123275|ref|XM_006498464	Ubac1	8.2e-06	0.000566	859.5	4325.98
A_51_P223443	ref|Mus musculus CD81 antigen (Cd81), mRNA [NM_133655]	ref|NM_133655|ens|ENSMUST00000037941|gb|AK136370|gb|AK170741	Cd81	8.2e-06	0.000566	7009.38	2854.95
A_55_P2117741	ref|Mus musculus non-catalytic region of tyrosine kinase adaptor protein 2 (Nck2), mRNA [NM_010879]	ref|NM_010879|ens|ENSMUST00000086421|ref|XM_006495772|gb|AK051665	Nck2	8.3e-06	0.000571	2392.95	805.72
A_51_P170178	ref|Mus musculus UDP-GlcNAc:betaGal beta-1,3-N-acetylglucosaminyltransferase 8 (B3gnt8), transcript variant 1, mRNA [NM_146184]	ref|NM_146184|ref|NM_001036740|ens|ENSMUST00000076034|ref|XM_006539853	B3gnt8	8.6e-06	0.000589	10.4	75.33
A_51_P278994	ref|Mus musculus SWA-70 protein (Swap70), mRNA [NM_009302]	ref|NM_009302|ens|ENSMUST00000033325|gb|AK150621|gb|AK146773	Swap70	8.7e-06	0.000593	63.4	290.68
A_51_P181517	ref|Mus musculus Fc receptor, IgG, low affinity IV (Fcgr4), mRNA [NM_144559]	ref|NM_144559|ens|ENSMUST00000078825|gb|AK076532|gb|AF499613	Fcgr4	8.9e-06	0.000604	890.07	208.05
A_51_P414879	gb|Ab2 kappa chain V region/mAb H {V/J junction} [mice, MLR-lpr/lpr, mRNA Partial, 312 nt]. [S60874]	ens|ENSMUST00000103304|gb|S60874|gb|U55612|gb|U55605	ENSMUST00000103304	9e-06	0.000609	21.14	137.64
A_55_P2021285	ref|Mus musculus calcineurin-like phosphoesterase domain containing 1 (Cpped1), mRNA [NM_146067]	ref|NM_146067|ens|ENSMUST00000096272|ref|XM_006522013|gb|AK029379	Cpped1	9.1e-06	0.00061	427.69	71.45
A_51_P185660	ref|Mus musculus chemokine (C-C motif) ligand 9 (Ccl9), mRNA [NM_011338]	ref|NM_011338|ens|ENSMUST00000019266|gb|U49513|gb|U19482	Ccl9	9.1e-06	0.00061	4299.37	712.46
A_55_P2063283	gb|Mus musculus immunoglobulin gamma 2b heavy chain precursor, mRNA, complete cds. [GQ984290]	ens|ENSMUST00000103418|gb|GQ984290|gb|EF392837|gb|FJ232992	ENSMUST00000103418	9.2e-06	0.00061	23.46	139.05
A_55_P2079076	ref|Mus musculus calcium channel, voltage-dependent, alpha 1I subunit (Cacna1i), mRNA [NM_001044308]	ref|NM_001044308|ens|ENSMUST00000160424|ref|XM_006520949|ref|XM_006520950	Cacna1i	9.2e-06	0.00061	19.51	143.88
A_51_P246903	ref|Mus musculus ribosomal protein S27-like (Rps27l), mRNA [NM_026467]	ref|NM_026467|ens|ENSMUST00000040917|ens|ENSMUST00000143044|gb|AK011262	Rps27l	9.2e-06	0.00061	3012.1	519.72
A_55_P2070331	gb|Mus musculus 15 days pregnant adult female placenta cDNA, RIKEN full-length enriched library, clone:I530028F09 product:hypothetical protein, full insert sequence. [AK146072]	gb|AK146072|tc|TC1705349|riken|I530028F09	5830416P10Rik	9.4e-06	0.000621	11.21	42.15
A_55_P2022773	ref|Mus musculus glucocorticoid induced transcript 1 (Glcci1), transcript variant 1, mRNA [NM_133236]	ref|NM_133236|ref|NM_001286728|ref|NM_001286729|ens|ENSMUST00000064285	Glcci1	9.5e-06	0.000625	15.09	95.15
A_65_P11425	gb|Mus musculus 4 days neonate thymus cDNA, RIKEN full-length enriched library, clone:B630007K10 product:Bmp2-inducible kinase, full insert sequence. [AK046752]	ens|ENSMUST00000112974|gb|AK046752|tc|TC1582506|riken|B630007K10	ENSMUST00000112974	9.6e-06	0.000627	30.37	153.96
A_55_P1979650	ref|Mus musculus S100 calcium binding protein A1 (S100a1), mRNA [NM_011309]	ref|NM_011309|ens|ENSMUST00000060738|gb|AK012578|gb|AK168822	S100a1	9.6e-06	0.000627	1931.95	588.7
A_51_P105068	ref|Mus musculus LY6/PLAUR domain containing 6B (Lypd6b), mRNA [NM_027990]	ref|NM_027990|ens|ENSMUST00000028103|ref|XM_011239188|ref|XM_006498352	Lypd6b	9.8e-06	0.000636	6.6	22.25
A_51_P256665	ref|Mus musculus paraoxonase 3 (Pon3), mRNA [NM_173006]	ref|NM_173006|ens|ENSMUST00000129344|ens|ENSMUST00000031773|ref|XM_011241062	Pon3	9.9e-06	0.000636	300.31	39.55
A_55_P1988158	ref|Mus musculus esterase D/formylglutathione hydrolase (Esd), transcript variant 1, mRNA [NM_001285423]	ref|NM_001285423|ref|NM_016903|ens|ENSMUST00000022573|ref|XM_006518543	Esd	9.9e-06	0.000636	12017.9	4679.4
A_55_P2151868	ref|Mus musculus mesoderm specific transcript (Mest), transcript variant 1, mRNA [NM_001252292]	ref|NM_001252292|ref|NM_008590|ref|NM_001252293|ens|ENSMUST00000128398	Mest	9.9e-06	0.000636	34.26	6.58
A_55_P2106690	ref|Mus musculus T cell acute lymphocytic leukemia 1 (Tal1), transcript variant 2, mRNA [NM_001287388]	ref|NM_001287388|ref|NM_011527|ens|ENSMUST00000030489|gb|M59764	Tal1	1e-05	0.00064	1264.56	403.58
A_51_P248122	ref|Mus musculus BCL2 binding component 3 (Bbc3), mRNA [NM_133234]	ref|NM_133234|ens|ENSMUST00000002152|ref|XM_006539577|ref|XM_006539581	Bbc3	1.02e-05	0.000651	792.46	263.49
A_66_P103474	ref|Mus musculus vomeronasal 2, receptor 26 (Vmn2r26), mRNA [NM_019917]	ref|NM_019917|ens|ENSMUST00000032238|gb|AF053985|gb|AY426342	Vmn2r26	1.05e-05	0.000667	56.04	8.18
A_51_P289588	ref|Mus musculus ubiquitin-conjugating enzyme E2E 3 (Ube2e3), mRNA [NM_009454]	ref|NM_009454|ens|ENSMUST00000028398|ref|XM_006499161|ref|XM_006499162	Ube2e3	1.06e-05	0.000669	529.35	2001.88
A_51_P240453	ref|Mus musculus nucleolar and spindle associated protein 1 (Nusap1), transcript variant 1, mRNA [NM_133851]	ref|NM_133851|ref|NM_001042652|ens|ENSMUST00000068225|ref|XM_011239246	Nusap1	1.06e-05	0.000669	344.99	2769.87
A_55_P1979645	ref|Mus musculus S100 calcium binding protein A1 (S100a1), mRNA [NM_011309]	ref|NM_011309|ens|ENSMUST00000060738|gb|AF087687|gb|AK002721	S100a1	1.09e-05	0.000681	2366.23	617.34
A_55_P2361652	gb|Mus musculus 2 days neonate thymus thymic cells cDNA, RIKEN full-length enriched library, clone:E430002K11 product:unclassifiable, full insert sequence. [AK088035]	gb|AK088035|gb|AK048959|gb|XR_168559|tc|TC1607043	C230085N15Rik	1.1e-05	0.000681	39.28	154.3
A_51_P199135	ref|Mus musculus CD83 antigen (Cd83), transcript variant 1, mRNA [NM_009856]	ref|NM_009856|ref|NM_001289915|ens|ENSMUST00000015540|gb|AK156386	Cd83	1.1e-05	0.000681	51.44	288.49
A_55_P2004071	ref|Mus musculus ubiquitin-conjugating enzyme E2H (Ube2h), transcript variant 1, mRNA [NM_009459]	ref|NM_009459|ref|NM_001169576|ref|NM_001169577|ens|ENSMUST00000102993	Ube2h	1.1e-05	0.000681	230.99	1672.19
A_55_P2023542	ref|Mus musculus chemokine (C-C motif) receptor 7 (Ccr7), transcript variant 1, mRNA [NM_007719]	ref|NM_007719|ref|NM_001301713|ens|ENSMUST00000103134|gb|AK037965	Ccr7	1.1e-05	0.000681	135.03	1869.83
A_55_P2200618	gb|Mus musculus 16 days embryo head cDNA, RIKEN full-length enriched library, clone:C130023P07 product:unclassifiable, full insert sequence. [AK047962]	gb|AK047962|tc|TC1629396|riken|C130023P07|nap|NAP018678-001	LOC552902	1.11e-05	0.000685	70.63	197.59
A_55_P2034655	gb|Mus musculus HC mRNA for mAb 44B1 heavy chain, complete cds. [LC037230]	ens|ENSMUST00000195192|gb|LC037230|gb|AK007918|gb|BC019489	ENSMUST00000195192	1.13e-05	0.000695	15.94	134.63
A_55_P2094520	ref|Mus musculus family with sequence similarity 171, member A1 (Fam171a1), mRNA [NM_001081161]	ref|NM_001081161|ref|XM_006497478|ref|XM_006497479|ref|XM_006497480	Fam171a1	1.15e-05	0.000702	60.39	21.34
A_55_P2043466	ref|Mus musculus eukaryotic translation initiation factor 5 (Eif5), transcript variant 1, mRNA [NM_173363]	ref|NM_173363|ref|NM_178041|ens|ENSMUST00000166123|gb|AK159232	Eif5	1.15e-05	0.000702	1112.46	6286.24
A_52_P499028	ref|Mus musculus RIKEN cDNA 9130008F23 gene (9130008F23Rik), mRNA [NM_027834]	ref|NM_027834|ens|ENSMUST00000068258|gb|AK018601|gb|AK033670	9130008F23Rik	1.16e-05	0.000704	26.93	6.28
A_52_P618728	gb|Mouse pseudo anti-idiotype antibody-resistant variant IgK (Vk-Ox1 gene family) mRNA, VJ5 region. [M61952]	gb|M61952|tc|NP061620|tc|TC1730176|nap|NAP103700-1	M61952	1.17e-05	0.000704	22.69	102.51
A_51_P148314	ref|Mus musculus family with sequence similarity 117, member A (Fam117a), mRNA [NM_172543]	ref|NM_172543|ens|ENSMUST00000037502|ref|XM_006532837|ref|XM_006532835	Fam117a	1.17e-05	0.000704	633.53	5356.63
A_55_P2018191	ref|Mus musculus cerebral cavernous malformation 2-like (Ccm2l), mRNA [NM_145536]	ref|NM_145536|ens|ENSMUST00000127898|ens|ENSMUST00000109800|ref|XM_011239482	Ccm2l	1.17e-05	0.000704	36.88	8.65
A_55_P1981964	ref|PREDICTED: Mus musculus tumor necrosis factor receptor superfamily, member 13b (Tnfrsf13b), transcript variant X1, mRNA [XM_006533851]	ens|ENSMUST00000010286|ref|XM_006533851|ref|XM_006533852|gb|AK004668	ENSMUST00000010286	1.18e-05	0.000705	131.26	579.5
A_55_P2035613	ref|Mus musculus transmembrane BAX inhibitor motif containing 1 (Tmbim1), mRNA [NM_027154]	ref|NM_027154|ens|ENSMUST00000113796|ens|ENSMUST00000152603|ens|ENSMUST00000135384	Tmbim1	1.18e-05	0.000705	686.78	223.62
A_55_P2108397	Unknown	ens|ENSMUST00000117060|ens|ENSMUST00000120647|nap|NAP114841-1|nap|NAP103006-1	ENSMUST00000117060	1.2e-05	0.000714	23.6	111.57
A_55_P2014319	ref|Mus musculus armadillo repeat containing, X-linked 6 (Armcx6), mRNA [NM_001007578]	ref|NM_001007578|ref|XM_011247745|ref|XM_006528554|ref|XM_011247746	Armcx6	1.21e-05	0.000718	143.06	33.2
A_52_P203691	ref|Mus musculus ADP-ribosylation factor-like 5C (Arl5c), mRNA [NM_207231]	ref|NM_207231|ens|ENSMUST00000042971|ref|XR_879609|gb|AK138099	Arl5c	1.22e-05	0.000721	57.67	310.04
A_52_P541161	ref|Mus musculus regulator of G-protein signaling 18 (Rgs18), mRNA [NM_022881]	ref|NM_022881|ens|ENSMUST00000027603|ref|XM_011248054|gb|AK036407	Rgs18	1.23e-05	0.000725	3841.87	1218.27
A_55_P2062213	ref|Mus musculus transmembrane protein 41a (Tmem41a), transcript variant 1, mRNA [NM_025693]	ref|NM_025693|ref|NR_037773|ens|ENSMUST00000023562|gb|AK007685	Tmem41a	1.24e-05	0.000726	205.49	69.62
A_55_P2040170	ref|Mus musculus peripheral myelin protein 22 (Pmp22), transcript variant 5, mRNA [NM_001302260]	ref|NM_001302260|ref|NM_008885|ref|NM_001302255|ref|NM_001302257	Pmp22	1.24e-05	0.000726	616.25	75.6
A_52_P503730	ref|Mus musculus FCH and double SH3 domains 2 (Fchsd2), transcript variant 1, mRNA [NM_199012]	ref|NM_199012|ref|NM_001146010|ens|ENSMUST00000098250|ens|ENSMUST00000032931	Fchsd2	1.25e-05	0.000729	18.12	86.19
A_55_P1966833	ref|Mus musculus XIAP associated factor 1 (Xaf1), transcript variant 1, mRNA [NM_001037713]	ref|NM_001037713|ref|NM_001291153|ens|ENSMUST00000094041|ens|ENSMUST00000142921	Xaf1	1.27e-05	0.000736	415.6	123.41
A_51_P225832	ref|Mus musculus RIKEN cDNA 2700097O09 gene (2700097O09Rik), transcript variant 1, mRNA [NM_028314]	ref|NM_028314|ref|NR_030764|ens|ENSMUST00000136281|ens|ENSMUST00000021406	2700097O09Rik	1.28e-05	0.000736	114.1	609.51
A_51_P205779	ref|Mus musculus CD5 antigen-like (Cd5l), mRNA [NM_009690]	ref|NM_009690|ens|ENSMUST00000015998|gb|AK159181|gb|AK159823	Cd5l	1.28e-05	0.000736	13543.9	656.93
A_55_P2060996	Unknown	nap|NAP113007-1	NAP113007-1	1.28e-05	0.000736	16.11	61.29
A_55_P2057390	ref|Mus musculus small ArfGAP 1 (Smap1), transcript variant 1, mRNA [NM_028534]	ref|NM_028534|ref|NM_001290683|ens|ENSMUST00000027339|ref|XM_006496362	Smap1	1.29e-05	0.000739	1301.28	6487.05
A_55_P1997604	ref|Mus musculus phospholipase A2, group IVA (cytosolic, calcium-dependent) (Pla2g4a), transcript variant 1, mRNA [NM_008869]	ref|NM_008869|ref|NM_001305632|ens|ENSMUST00000070200|gb|AK004701	Pla2g4a	1.31e-05	0.000746	225.77	66.07
A_55_P1974019	ref|Mus musculus death associated protein kinase 1 (Dapk1), transcript variant 1, mRNA [NM_029653]	ref|NM_029653|ref|NM_001285917|ref|NM_134062|ens|ENSMUST00000077453	Dapk1	1.31e-05	0.000746	305.65	83.66
A_52_P337220	ref|Mus musculus mannoside acetylglucosaminyltransferase 4, isoenzyme B (Mgat4b), mRNA [NM_145926]	ref|NM_145926|ens|ENSMUST00000041725|ens|ENSMUST00000151803|gb|AK155336	Mgat4b	1.34e-05	0.000758	45.5	11.44
A_55_P2015941	ref|PREDICTED: Mus musculus membrane-associated ring finger (C3HC4) 3 (March3), transcript variant X1, mRNA [XM_006526019]	ens|ENSMUST00000035278|ref|XM_006526019|ref|XM_006526020|tc|TC1644353	ENSMUST00000035278	1.34e-05	0.000758	209.46	1749.14
A_55_P1954598	ref|Mus musculus predicted gene 15800 (Gm15800), mRNA [NM_181421]	ref|NM_181421|ens|ENSMUST00000042614|ref|XM_006530351|ref|XM_006530352	Gm15800	1.35e-05	0.000761	181.03	870.76
A_55_P2134790	ref|Mus musculus quiescin Q6 sulfhydryl oxidase 1 (Qsox1), transcript variant 1, mRNA [NM_001024945]	ref|NM_001024945|ref|NM_023268|ens|ENSMUST00000111764|ens|ENSMUST00000035325	Qsox1	1.39e-05	0.000781	3705	1113.53
A_51_P113003	ref|Mus musculus centromere protein Q (Cenpq), mRNA [NM_031863]	ref|NM_031863|ens|ENSMUST00000087114|gb|AK157569|gb|AK011998	Cenpq	1.4e-05	0.000784	36.75	212.88
A_51_P261107	ref|Mus musculus O-linked N-acetylglucosamine (GlcNAc) transferase (UDP-N-acetylglucosamine:polypeptide-N-acetylglucosaminyl transferase) (Ogt), transcript variant 1, mRNA [NM_139144]	ref|NM_139144|ref|NM_001290535|ens|ENSMUST00000044475|ref|XM_006527736	Ogt	1.41e-05	0.000787	60.28	264.18
A_51_P398603	ref|Mus musculus coiled-coil domain containing 150 (Ccdc150), mRNA [NM_030025]	ref|NM_030025|ens|ENSMUST00000159682|ens|ENSMUST00000163072|ens|ENSMUST00000027128	Ccdc150	1.42e-05	0.00079	22.99	3.36
A_55_P2088425	ref|Mus musculus transcobalamin 2 (Tcn2), transcript variant 1, mRNA [NM_015749]	ref|NM_015749|ref|NM_001130458|ref|NM_001130459|ens|ENSMUST00000109993	Tcn2	1.43e-05	0.00079	3045.76	599.57
A_51_P418526	ref|Mus musculus sideroflexin 1 (Sfxn1), mRNA [NM_027324]	ref|NM_027324|ens|ENSMUST00000021930|ref|XM_011244373|ref|XM_006516850	Sfxn1	1.43e-05	0.00079	703.26	225.1
A_51_P343309	ref|Mus musculus cytidine monophospho-N-acetylneuraminic acid synthetase (Cmas), mRNA [NM_009908]	ref|NM_009908|ens|ENSMUST00000133248|ens|ENSMUST00000032419|gb|AK219252	Cmas	1.45e-05	0.000796	598.81	4118.18
A_66_P117933	ref|Mus musculus RIKEN cDNA I830012O16 gene (I830012O16Rik), mRNA [NM_001005858]	ref|NM_001005858|ref|XM_006527264|gb|AK077243|ens|ENSMUST00000076249	I830012O16Rik	1.45e-05	0.000796	47.71	6.85
A_55_P2066017	Unknown		A_55_P2066017	1.47e-05	0.000802	299.21	25.75
A_55_P2011950	gb|Mus musculus mRNA for IgM heavy chain VDJ region, strain BALB/c, clone 70.24. [HF569572]	ens|ENSMUST00000103552|gb|HF569572|gb|HF569568|gb|KJ147339	ENSMUST00000103552	1.47e-05	0.000802	28.29	118.72
A_55_P2163928	ref|Mus musculus CAAX box 1C (Cxx1c), mRNA [NM_028375]	ref|NM_028375|ens|ENSMUST00000063384|gb|AK013603|gb|BC031701	Cxx1c	1.48e-05	0.000802	317.5	109.23
A_55_P2115257	ref|Mus musculus fer (fms/fps related) protein kinase (Fer), transcript variant 2, mRNA [NM_008000]	ref|NM_008000|ref|NM_001037997|ref|NM_001286415|ens|ENSMUST00000000129	Fer	1.48e-05	0.000802	85.01	27.24
A_52_P467930	gb|Mus musculus cDNA clone IMAGE:9088166. [BC158068]	ens|ENSMUST00000121989|gb|BC158068|nap|NAP028270-1|nap|NAP019367-001	ENSMUST00000121989	1.5e-05	0.000803	607.96	191.8
A_52_P676198	ref|Mus musculus family with sequence similarity 210, member B (Fam210b), mRNA [NM_025912]	ref|NM_025912|ens|ENSMUST00000028995|gb|AK076087|gb|AK210970	Fam210b	1.5e-05	0.000803	379.38	1659.57
A_55_P1971729	ref|Mus musculus complement receptor 2 (Cr2), mRNA [NM_007758]	ref|NM_007758|ens|ENSMUST00000192604|ens|ENSMUST00000195120|ens|ENSMUST00000082321	Cr2	1.51e-05	0.000803	128.91	800.26
A_51_P230624	ref|Mus musculus coiled-coil domain containing 71 like (Ccdc71l), mRNA [NM_001162903]	ref|NM_001162903|gb|AK171109|gb|AK008367|gb|BC028641	Ccdc71l	1.51e-05	0.000803	54.63	243.83
A_55_P2001269	Unknown	ens|ENSMUST00000103522|ens|ENSMUST00000103531|ens|ENSMUST00000192554|ens|ENSMUST00000103543	ENSMUST00000103522	1.51e-05	0.000803	13.09	110.52
A_55_P2354531	gb|Mus musculus 10 days embryo whole body cDNA, RIKEN full-length enriched library, clone:2610029K11 product:unclassifiable, full insert sequence. [AK011616]	gb|AK011616|gb|BY652773|tc|TC1627435|riken|2610029K11	2610029K11Rik	1.51e-05	0.000803	85.08	30.26
A_55_P1970335	ref|Mus musculus transmembrane epididymal protein 1A (Teddm1a), mRNA [NM_178244]	ref|NM_178244|ens|ENSMUST00000050660|gb|AJ554212|tc|TC1599457	Teddm1a	1.53e-05	0.000806	47.35	198.95
A_51_P269166	ref|Mus musculus matrix metallopeptidase 19 (Mmp19), transcript variant 1, mRNA [NM_021412]	ref|NM_021412|ref|NM_001164197|ens|ENSMUST00000026411|gb|BC112966	Mmp19	1.53e-05	0.000806	78.51	26.69
A_55_P2011087	ref|Mus musculus N-acetylglucosamine-1-phosphotransferase, gamma subunit (Gnptg), mRNA [NM_172529]	ref|NM_172529|ens|ENSMUST00000038973|ens|ENSMUST00000115154|ref|XM_011246359	Gnptg	1.54e-05	0.000806	1319.25	526.57
A_55_P2374337	gb|Mus musculus 16 days neonate thymus cDNA, RIKEN full-length enriched library, clone:A130082N01 product:unclassifiable, full insert sequence. [AK038155]	gb|AK038155|tc|TC1647557|riken|A130082N01	A130071D04Rik	1.54e-05	0.000806	48.21	138.83
A_51_P284608	ref|Mus musculus CD74 antigen (invariant polypeptide of major histocompatibility complex, class II antigen-associated) (Cd74), transcript variant 1, mRNA [NM_001042605]	ref|NM_001042605|ref|NM_010545|ens|ENSMUST00000167610|ens|ENSMUST00000097563	Cd74	1.54e-05	0.000806	1654.49	7306.39
A_52_P358406	gb|Mus musculus anti-DNA immunoglobulin heavy chain IgM mRNA, antibody 452p.177m, partial cds. [U55531]	ens|ENSMUST00000194865|ens|ENSMUST00000103518|gb|U55531|gb|HF569504	ENSMUST00000194865	1.57e-05	0.000819	5.85	40.12
A_55_P2059342	ref|Mus musculus lysosomal-associated membrane protein 1 (Lamp1), mRNA [NM_010684]	ref|NM_010684|ens|ENSMUST00000033824|ref|XM_011242038|gb|AK004637	Lamp1	1.59e-05	0.000827	13069.2	4203.57
A_55_P1973941	ref|Mus musculus solute carrier family 7 (cationic amino acid transporter, y+ system), member 5 (Slc7a5), mRNA [NM_011404]	ref|NM_011404|ens|ENSMUST00000045557|ref|XM_011248575|gb|AK142288	Slc7a5	1.6e-05	0.00083	111.94	688.92
A_51_P495581	ref|Mus musculus toll-like receptor 1 (Tlr1), transcript variant 1, mRNA [NM_030682]	ref|NM_030682|ref|NM_001276445|ens|ENSMUST00000059349|ref|XM_006503850	Tlr1	1.61e-05	0.00083	22.65	114.07
A_55_P2033120	ref|Mus musculus sulfiredoxin 1 homolog (S. cerevisiae) (Srxn1), mRNA [NM_029688]	ref|NM_029688|ens|ENSMUST00000041500|gb|AK161066|gb|AK089976	Srxn1	1.61e-05	0.00083	3535.39	1200.5
A_55_P2060349	ref|Mus musculus leucine zipper, putative tumor suppressor 2 (Lzts2), transcript variant 1, mRNA [NM_145503]	ref|NM_145503|ref|NM_001130525|ref|NM_001130526|ens|ENSMUST00000039016	Lzts2	1.63e-05	0.000838	62.04	13.73
A_55_P1977451	gb|Mus musculus anti-human uPAR immunoglobulin light chain variable region mRNA, partial cds. [AY351698]	ens|ENSMUST00000103341|gb|AY351698|gb|U40582|gb|KC484528	ENSMUST00000103341	1.64e-05	0.00084	28.59	153.72
A_51_P209818	ref|Mus musculus proteinase 3 (Prtn3), mRNA [NM_011178]	ref|NM_011178|ens|ENSMUST00000163188|ens|ENSMUST00000164134|ens|ENSMUST00000006679	Prtn3	1.66e-05	0.000848	106.79	19.73
A_55_P2337138	gb|Mus musculus 18-day embryo whole body cDNA, RIKEN full-length enriched library, clone:1110029L17 product:unclassifiable, full insert sequence. [AK003962]	ens|ENSMUST00000044113|gb|AK003962|riken|1110029L17|nap|NAP090258-1	ENSMUST00000044113	1.67e-05	0.000848	107.07	551.91
A_52_P598835	ref|Mus musculus coiled-coil domain containing 71 like (Ccdc71l), mRNA [NM_001162903]	ref|NM_001162903|gb|AK038660|gb|BC061478|ens|ENSMUST00000172332	Ccdc71l	1.67e-05	0.000848	70.04	381.4
A_66_P120414	ref|Mus musculus adenylate cyclase 5 (Adcy5), mRNA [NM_001012765]	ref|NM_001012765|gb|AK160942|riken|4021403P06|nap|NAP002186-001	Adcy5	1.69e-05	0.00085	17.61	4.22
A_55_P2015292	ref|Mus musculus leukotriene C4 synthase (Ltc4s), mRNA [NM_008521]	ref|NM_008521|ens|ENSMUST00000101265|ens|ENSMUST00000125555|ens|ENSMUST00000102772	Ltc4s	1.69e-05	0.00085	4744.15	977.34
A_51_P267239	ref|Mus musculus LPS-induced TN factor (Litaf), mRNA [NM_019980]	ref|NM_019980|ens|ENSMUST00000023143|ref|XM_006522427|gb|AK159533	Litaf	1.69e-05	0.00085	9777.26	3797.66
A_52_P232830	ref|Mus musculus E26 avian leukemia oncogene 1, 5' domain (Ets1), transcript variant 1, mRNA [NM_011808]	ref|NM_011808|ref|NM_001038642|ens|ENSMUST00000050797|ens|ENSMUST00000034534	Ets1	1.7e-05	0.000853	68.48	215.31
A_55_P2283310	ref|Mus musculus RIKEN cDNA 5830428M24 gene (5830428M24Rik), transcript variant 1, long non-coding RNA [NR_038060]	ref|NR_038060|ref|NR_038061|gb|AK039829|riken|A430012L17	5830428M24Rik	1.73e-05	0.000863	19.43	80.96
A_55_P1971054	ref|Mus musculus progestin and adipoQ receptor family member IX (Paqr9), mRNA [NM_198414]	ref|NM_198414|gb|AK133021|gb|AY424298|tc|TC1580607	Paqr9	1.73e-05	0.000863	38.35	166.37
A_55_P2401971	gb|Mus musculus 16 days neonate cerebellum cDNA, RIKEN full-length enriched library, clone:9630054C12 product:unclassifiable, full insert sequence. [AK036290]	gb|AK036290|tc|TC1613425|riken|9630054C12	AU015680	1.74e-05	0.000865	8.93	30.05
A_52_P207335	ref|Mus musculus transmembrane protein 246 (Tmem246), mRNA [NM_025944]	ref|NM_025944|ens|ENSMUST00000042750|ref|XM_006538194|ref|XM_006538195	Tmem246	1.78e-05	0.000877	538.64	182.3
A_52_P472324	ref|Mus musculus secretory leukocyte peptidase inhibitor (Slpi), mRNA [NM_011414]	ref|NM_011414|ens|ENSMUST00000109367|gb|AK010170|gb|BC028509	Slpi	1.79e-05	0.000877	56052.9	10958.3
A_51_P485260	ref|Mus musculus ral guanine nucleotide dissociation stimulator,-like 1 (Rgl1), mRNA [NM_016846]	ref|NM_016846|ens|ENSMUST00000027760|gb|U14103|gb|AK169180	Rgl1	1.79e-05	0.000877	127	37.97
A_51_P254646	ref|Mus musculus Jun dimerization protein 2 (Jdp2), transcript variant 1, mRNA [NM_030887]	ref|NM_030887|ref|NM_001205052|ref|NM_001205053|ens|ENSMUST00000050687	Jdp2	1.79e-05	0.000877	115.2	39.65
A_55_P2115401	ref|Mus musculus bone marrow stromal cell antigen 1 (Bst1), mRNA [NM_009763]	ref|NM_009763|ref|XM_006503706|gb|L32812|tc|TC1582441	Bst1	1.79e-05	0.000877	115.21	30.7
A_65_P12392	ref|Mus musculus tissue inhibitor of metalloproteinase 2 (Timp2), mRNA [NM_011594]	ref|NM_011594|ens|ENSMUST00000155707|ens|ENSMUST00000017610|gb|AY622854	Timp2	1.8e-05	0.00088	1536.5	194.24
A_55_P2220342	gb|Mus musculus 0 day neonate cerebellum cDNA, RIKEN full-length enriched library, clone:C230094B09 product:unclassifiable, full insert sequence. [AK082713]	ens|ENSMUST00000192281|gb|AK082713|riken|C230094B09	ENSMUST00000192281	1.81e-05	0.000882	12.78	42.59
A_55_P2089143	ref|Mus musculus tryptase beta 2 (Tpsb2), mRNA [NM_010781]	ref|NM_010781|ens|ENSMUST00000069616|ref|XM_006523740|ref|XM_006523741	Tpsb2	1.82e-05	0.000882	120.1	11.14
A_51_P501069	ref|Mus musculus spectrin alpha, erythrocytic 1 (Spta1), mRNA [NM_011465]	ref|NM_011465|ens|ENSMUST00000156092|ens|ENSMUST00000027817|gb|BC150747	Spta1	1.83e-05	0.000882	61.66	708.28
A_51_P406466	ref|Mus musculus ankyrin repeat domain 35 (Ankrd35), mRNA [NM_001081139]	ref|NM_001081139|ens|ENSMUST00000048427|ref|XM_011240062|ref|XM_006501256	Ankrd35	1.83e-05	0.000882	236.2	83.72
A_51_P231549	ref|Mus musculus MHC I like leukocyte 2 (Mill2), transcript variant 1, mRNA [NM_153761]	ref|NM_153761|ref|NM_153760|ens|ENSMUST00000072415|ens|ENSMUST00000072386	Mill2	1.83e-05	0.000882	24.11	3.88
A_66_P139683	ref|Mus musculus Z-DNA binding protein 1 (Zbp1), transcript variant 1, mRNA [NM_021394]	ref|NM_021394|ens|ENSMUST00000146802|ens|ENSMUST00000029018|gb|AK157215	Zbp1	1.85e-05	0.000886	271.08	64.67
A_51_P321341	ref|Mus musculus sulfotransferase family 1A, phenol-preferring, member 1 (Sult1a1), mRNA [NM_133670]	ref|NM_133670|ens|ENSMUST00000106372|ens|ENSMUST00000106373|ref|XM_011241719	Sult1a1	1.86e-05	0.000886	944.33	51.17
A_55_P2095794	ref|Mus musculus ecotropic viral integration site 5 (Evi5), mRNA [NM_007964]	ref|NM_007964|ens|ENSMUST00000112642|ref|XM_006534777|ref|XM_006534778	Evi5	1.86e-05	0.000886	273.61	58.78
A_55_P2065369	ref|Mus musculus H3 histone, family 3A (H3f3a), mRNA [NM_008210]	ref|NM_008210|ref|XM_006544749|gb|AK150928|gb|AK152293	H3f3a	1.86e-05	0.000886	4595.32	16071.6
A_55_P2022211	ref|Mus musculus plexin domain containing 2 (Plxdc2), mRNA [NM_026162]	ref|NM_026162|ens|ENSMUST00000114703|ens|ENSMUST00000126173|ens|ENSMUST00000114702	Plxdc2	1.87e-05	0.000888	1847.61	282.63
A_55_P2064995	ref|Mus musculus capping protein (actin filament) muscle Z-line, beta (Capzb), transcript variant 1, mRNA [NM_001037761]	ref|NM_001037761|ens|ENSMUST00000102507|ref|XM_006538504|gb|AK190028	Capzb	1.88e-05	0.00089	40.6	10.11
A_51_P335900	ref|Mus musculus cytochrome c oxidase subunit Va (Cox5a), mRNA [NM_007747]	ref|NM_007747|ens|ENSMUST00000000090|gb|X15963|gb|AK018723	Cox5a	1.9e-05	0.000895	14034	5156.37
A_55_P2005853	ref|Mus musculus nucleus accumbens associated 2, BEN and BTB (POZ) domain containing (Nacc2), transcript variant 2, mRNA [NM_001037098]	ref|NM_001037098|ref|NM_026495|ens|ENSMUST00000114159|ens|ENSMUST00000028300	Nacc2	1.9e-05	0.000895	422.06	167.96
A_51_P371174	ref|Mus musculus BCL2-associated athanogene 3 (Bag3), mRNA [NM_013863]	ref|NM_013863|ens|ENSMUST00000033136|gb|AK007414|gb|AK036675	Bag3	1.92e-05	0.000902	396.95	121.4
A_51_P375862	ref|Mus musculus serine/arginine-rich protein specific kinase 3 (Srpk3), mRNA [NM_019684]	ref|NM_019684|ens|ENSMUST00000136664|ens|ENSMUST00000002081|ens|ENSMUST00000139630	Srpk3	1.93e-05	0.000902	9.63	117.21
A_52_P700056	ref|Mus musculus WAP four-disulfide core domain 17 (Wfdc17), mRNA [NM_001081957]	ref|NM_001081957|ens|ENSMUST00000092836|ref|XM_006544460|gb|BC089618	Wfdc17	1.93e-05	0.000902	11748.2	1920.78
A_55_P2160383	Unknown	ens|ENSMUST00000167639|nap|NAP113778-1|nap|NAP112124-1|nap|NAP113777-1	ENSMUST00000167639	1.94e-05	0.000904	419.63	1980
A_55_P1984035	ref|Mus musculus LPS-induced TN factor (Litaf), mRNA [NM_019980]	ref|NM_019980|ens|ENSMUST00000117360|ens|ENSMUST00000023143|ref|XM_006522427	Litaf	1.95e-05	0.000906	439.15	149.28
A_55_P2212161	gb|Mus musculus adult male tongue cDNA, RIKEN full-length enriched library, clone:2310034O05 product:unclassifiable, full insert sequence. [AK009622]	gb|AK009622|riken|2310034O05|nap|NAP090723-1	2310034O05Rik	1.98e-05	0.000917	128.97	42.69
A_55_P2099785	ref|Mus musculus ubiquitin specific peptidase 15 (Usp15), transcript variant 1, mRNA [NM_027604]	ref|NM_027604|ref|NM_001301628|ens|ENSMUST00000020334|ref|XM_006513226	Usp15	1.99e-05	0.000919	657.36	3694.18
A_52_P544555	ref|Mus musculus heat shock factor binding protein 1 (Hsbp1), mRNA [NM_024219]	ref|NM_024219|ens|ENSMUST00000034300|gb|AK010939|gb|AK018708	Hsbp1	2e-05	0.000921	1273.42	517.36
A_55_P2094049	ref|Mus musculus predicted gene 15800 (Gm15800), mRNA [NM_181421]	ref|NM_181421|ens|ENSMUST00000042614|ref|XM_006530351|ref|XM_006530352	Gm15800	2.01e-05	0.000924	184.78	915.54
A_52_P335064	ref|Mus musculus musculoskeletal, embryonic nuclear protein 1 (Mustn1), mRNA [NM_181390]	ref|NM_181390|ens|ENSMUST00000040715|gb|AK003360|gb|AJ277212	Mustn1	2.05e-05	0.000939	31.28	9.93
A_55_P1959818	ref|Mus musculus transmembrane protein 40 (Tmem40), transcript variant 1, mRNA [NM_001168256]	ref|NM_001168256|ref|NM_001168257|ref|NM_144805|ref|NM_001168258	Tmem40	2.06e-05	0.000941	7295.94	2633.43
A_55_P2082299	ref|Mus musculus expressed sequence AA388235 (AA388235), long non-coding RNA [NR_033305]	ref|NR_033305|gb|AK032594|riken|6430628A21|nap|NAP075137-1	AA388235	2.07e-05	0.000941	7.09	34.81
A_55_P2002723	ref|Mus musculus inositol polyphosphate-5-phosphatase A (Inpp5a), transcript variant 1, mRNA [NM_001127363]	ref|NM_001127363|ref|NM_183144|ens|ENSMUST00000106098|ens|ENSMUST00000026550	Inpp5a	2.07e-05	0.000941	495.1	210.49
A_55_P2060253	ref|Mus musculus predicted gene 12657 (Gm12657), mRNA [NM_001081019]	ref|NM_001081019	Gm12657	2.09e-05	0.000947	5087	18592.9
A_55_P1954774	Unknown	nap|NAP111357-1	NAP111357-1	2.11e-05	0.000953	1022.98	4427.17
A_51_P514085	ref|Mus musculus MX dynamin-like GTPase 2 (Mx2), transcript variant 1, mRNA [NM_013606]	ref|NM_013606|ref|NR_003508|ens|ENSMUST00000024112|ens|ENSMUST00000188251	Mx2	2.12e-05	0.000953	82.35	17.35
A_55_P1958419	Unknown	nap|NAP094762-001	NAP094762-001	2.12e-05	0.000953	206.06	607.73
A_55_P2027836	ref|Mus musculus tumor necrosis factor receptor superfamily, member 10b (Tnfrsf10b), mRNA [NM_020275]	ref|NM_020275|ens|ENSMUST00000022663|gb|BC065141|tc|TC1585501	Tnfrsf10b	2.15e-05	0.000964	36.73	9.81
A_52_P253044	ref|Mus musculus synaptotagmin XIII (Syt13), mRNA [NM_030725]	ref|NM_030725|ens|ENSMUST00000028648|gb|AK049840|gb|AK129357	Syt13	2.17e-05	0.000971	364.55	101.99
A_55_P2035286	ref|Mus musculus ubiquitin-like, containing PHD and RING finger domains, 1 (Uhrf1), transcript variant 1, mRNA [NM_010931]	ref|NM_010931|ref|NM_001111079|ref|NM_001111078|ref|NM_001111080	Uhrf1	2.21e-05	0.000985	28.04	110.15
A_51_P112355	ref|Mus musculus interferon gamma induced GTPase (Igtp), mRNA [NM_018738]	ref|NM_018738|ens|ENSMUST00000035266|gb|AK152337|gb|AK151779	Igtp	2.22e-05	0.000985	3058.37	974.58
A_52_P612382	ref|Mus musculus cell division cycle 25B (Cdc25b), transcript variant 1, mRNA [NM_023117]	ref|NM_023117|ref|NM_001111075|ens|ENSMUST00000028804|gb|BC002287	Cdc25b	2.22e-05	0.000985	1724.36	10009.6
A_52_P28775	ref|Mus musculus endo-beta-N-acetylglucosaminidase (Engase), mRNA [NM_172573]	ref|NM_172573|ens|ENSMUST00000171769|ens|ENSMUST00000139917|ens|ENSMUST00000135383	Engase	2.25e-05	0.000996	132.25	31.13
A_52_P559557	ref|Mus musculus cDNA sequence BC026585 (BC026585), mRNA [NM_001033284]	ref|NM_001033284|ens|ENSMUST00000046743|ens|ENSMUST00000194220|gb|AK143913	BC026585	2.27e-05	0.001	59.53	13.81
A_51_P414653	ref|Mus musculus plasmalemma vesicle associated protein (Plvap), mRNA [NM_032398]	ref|NM_032398|ens|ENSMUST00000048452|ref|XM_011242342|gb|BC013517	Plvap	2.29e-05	0.00101	204.14	61.6
A_55_P2025038	ref|Mus musculus carboxypeptidase E (Cpe), mRNA [NM_013494]	ref|NM_013494|ens|ENSMUST00000048967|gb|AK160097|gb|AK047891	Cpe	2.3e-05	0.00101	174.55	34.3
A_51_P104897	ref|Mus musculus inositol 1,4,5-triphosphate receptor 3 (Itpr3), mRNA [NM_080553]	ref|NM_080553|ens|ENSMUST00000049308|ref|XM_006523712|gb|AK028491	Itpr3	2.3e-05	0.00101	252.75	736.25
A_51_P336833	ref|Mus musculus fatty acid binding protein 4, adipocyte (Fabp4), mRNA [NM_024406]	ref|NM_024406|ens|ENSMUST00000191757|ens|ENSMUST00000029041|gb|K02109	Fabp4	2.32e-05	0.00101	1234.23	201
A_55_P2121252	ref|Mus musculus S-adenosylmethionine decarboxylase 2 (Amd2), mRNA [NM_007444]	ref|NM_007444|ens|ENSMUST00000080898|nap|NAP100587-001	Amd2	2.33e-05	0.00102	234.26	90.43
A_51_P218774	ref|Mus musculus regulator of G-protein signalling 10 (Rgs10), mRNA [NM_026418]	ref|NM_026418|ens|ENSMUST00000033133|ref|XM_006508139|ref|XM_006508140	Rgs10	2.34e-05	0.00102	14814.6	5580.22
A_55_P2125811	ref|Mus musculus endothelial cell-specific adhesion molecule (Esam), mRNA [NM_027102]	ref|NM_027102|ens|ENSMUST00000002011|ref|XM_006510583|ref|XM_006510584	Esam	2.39e-05	0.00103	1532.03	587.38
A_55_P2324976	ref|Mus musculus RIKEN cDNA 5033406O09 gene (5033406O09Rik), long non-coding RNA [NR_029464]	ref|NR_029464|gb|AK134157|riken|5830460G10	5033406O09Rik	2.39e-05	0.00103	142.2	58.38
A_51_P117865	ref|Mus musculus family with sequence similarity 20, member C (Fam20c), mRNA [NM_030565]	ref|NM_030565|ens|ENSMUST00000026972|ref|XM_006504775|gb|AK154810	Fam20c	2.4e-05	0.00103	172.39	37.09
A_52_P113700	ref|Mus musculus sideroflexin 1 (Sfxn1), mRNA [NM_027324]	ref|NM_027324|ens|ENSMUST00000021930|ref|XM_006516850|ref|XM_006516849	Sfxn1	2.4e-05	0.00103	611.16	197.7
A_51_P405668	ref|Mus musculus membrane-associated ring finger (C3HC4) 5 (March5), transcript variant 1, mRNA [NM_027314]	ref|NM_027314|ens|ENSMUST00000024078|ref|XM_006527322|gb|BC064752	43164	2.42e-05	0.00103	335.06	1521.72
A_55_P2401403	gb|Mus musculus adult male corpus striatum cDNA, RIKEN full-length enriched library, clone:C030046G05 product:unclassifiable, full insert sequence. [AK081287]	gb|AK081287|tc|TC1634707|tc|TC1655345|riken|C030046G05	C030046G05	2.43e-05	0.00103	70.24	236.27
A_52_P574668	ref|Mus musculus 5' nucleotidase, ecto (Nt5e), mRNA [NM_011851]	ref|NM_011851|ens|ENSMUST00000034992|gb|AK028723|gb|AK008787	Nt5e	2.43e-05	0.00103	169.18	34.29
A_55_P2193512	ref|PREDICTED: Mus musculus CD226 antigen (Cd226), transcript variant X4, mRNA [XM_011247076]	ref|XM_011247076|ref|XM_006526464|ref|XM_006526462|ref|XM_006526461	Cd226	2.44e-05	0.00103	4186.57	1408.68
A_55_P2000107	ref|Mus musculus ATX1 (antioxidant protein 1) homolog 1 (yeast) (Atox1), mRNA [NM_009720]	ref|NM_009720|ens|ENSMUST00000138412|ens|ENSMUST00000108857|gb|AK002432	Atox1	2.44e-05	0.00103	28500.1	10584.8
A_52_P94521	ref|Mus musculus RIKEN cDNA 2510009E07 gene (2510009E07Rik), mRNA [NM_001001881]	ref|NM_001001881|ens|ENSMUST00000053336|ref|XM_006522599|gb|AK044207	2510009E07Rik	2.46e-05	0.00103	39.93	11.57
A_55_P1960286	ref|Mus musculus spinster homolog 3 (Spns3), mRNA [NM_029932]	ref|NM_029932|ens|ENSMUST00000092940|ref|XM_006534486|ref|XM_011249311	Spns3	2.46e-05	0.00103	8.14	31.72
A_55_P2085425	ref|Mus musculus oligophrenin 1 (Ophn1), mRNA [NM_052976]	ref|NM_052976|ens|ENSMUST00000113826|gb|BC004845|gb|AK082551	Ophn1	2.46e-05	0.00103	83.65	30.38
A_55_P2094084	ref|Mus musculus zinc finger protein 318 (Zfp318), transcript variant 2, mRNA [NM_021346]	ref|NM_021346|ref|NM_207671|ens|ENSMUST00000138127|gb|AF159455	Zfp318	2.47e-05	0.00103	10.09	43.19
A_55_P2030209	ref|Mus musculus corepressor interacting with RBPJ, 1 (Cir1), mRNA [NM_025854]	ref|NM_025854|ens|ENSMUST00000058615|gb|AK006260|tc|TC1767698	Cir1	2.47e-05	0.00103	144.29	1004.38
A_55_P2117623	ref|Mus musculus tumor necrosis factor receptor superfamily, member 13c (Tnfrsf13c), mRNA [NM_028075]	ref|NM_028075|ens|ENSMUST00000089161|ens|ENSMUST00000109535|ref|XM_006521428	Tnfrsf13c	2.48e-05	0.00103	7.49	28.09
A_55_P2170509	ref|Mus musculus Yip1 domain family, member 4 (Yipf4), mRNA [NM_026417]	ref|NM_026417|ens|ENSMUST00000024873|gb|AK009618|gb|AK017722	Yipf4	2.48e-05	0.00103	1478.86	8680.42
A_51_P491976	ref|Mus musculus F-box and WD-40 domain protein 17 (Fbxw17), mRNA [NM_175401]	ref|NM_175401|ens|ENSMUST00000046974|ens|ENSMUST00000177541|ens|ENSMUST00000176479	Fbxw17	2.49e-05	0.00103	166.72	52.04
A_65_P05396	ref|Mus musculus RAD18 homolog (S. cerevisiae) (Rad18), transcript variant 2, mRNA [NM_021385]	ref|NM_021385|ens|ENSMUST00000156063|ens|ENSMUST00000077088|ref|XM_006506435	Rad18	2.49e-05	0.00103	12.92	65.86
A_51_P464911	ref|Mus musculus methionine sulfoxide reductase B2 (Msrb2), mRNA [NM_029619]	ref|NM_029619|ens|ENSMUST00000023856|ref|XM_006497563|gb|AK009912	Msrb2	2.53e-05	0.00105	318.69	96.25
A_55_P1990653	ref|Mus musculus catechol-O-methyltransferase (Comt), transcript variant 1, mRNA [NM_001111062]	ref|NM_001111062|ref|NM_007744|ref|NM_001111063|ens|ENSMUST00000000335	Comt	2.54e-05	0.00105	3268.15	446.42
A_52_P231428	ref|Mus musculus cadherin-like and PC-esterase domain containing 1 (Cped1), mRNA [NM_001081351]	ref|NM_001081351|ref|XM_011241054|gb|AK032959|gb|BC151018	Cped1	2.54e-05	0.00105	31.35	7.82
A_51_P324572	ref|Mus musculus catenin (cadherin associated protein), alpha 1 (Ctnna1), mRNA [NM_009818]	ref|NM_009818|ens|ENSMUST00000042345|ref|XM_011246818|ref|XM_006525549	Ctnna1	2.55e-05	0.00105	1381.67	540.06
A_51_P317191	ref|Mus musculus endonuclease/exonuclease/phosphatase family domain containing 1 (Eepd1), mRNA [NM_026189]	ref|NM_026189|ens|ENSMUST00000040677|gb|AK173239|gb|AK019086	Eepd1	2.56e-05	0.00105	23.07	5.83
A_55_P2078633	ref|Mus musculus complement component 4B (Chido blood group) (C4b), mRNA [NM_009780]	ref|NM_009780|ref|NM_011413|ens|ENSMUST00000069507|ens|ENSMUST00000173669	C4b	2.56e-05	0.00105	9108.38	412.52
A_65_P07626	gb|Mus musculus anti-DNA antibody Ig kappa chain mRNA, V-J region, hybridoma 73.11, partial cds. [U30234]	ens|ENSMUST00000103403|gb|U30234|gb|M64160|gb|HQ916807	ENSMUST00000103403	2.58e-05	0.00105	5.68	36.66
A_51_P192800	ref|Mus musculus granulin (Grn), mRNA [NM_008175]	ref|NM_008175|ens|ENSMUST00000049460|gb|AK151756|gb|BC129849	Grn	2.59e-05	0.00106	2248.7	468.94
A_55_P2079713	ref|Mus musculus GRAM domain containing 1C (Gramd1c), transcript variant 1, mRNA [NM_153528]	ref|NM_153528|ref|NM_001172107|ens|ENSMUST00000114677|ens|ENSMUST00000036174	Gramd1c	2.61e-05	0.00106	224.39	80.22
A_55_P2005475	ref|Mus musculus sulfotransferase family 1A, phenol-preferring, member 1 (Sult1a1), mRNA [NM_133670]	ref|NM_133670|ens|ENSMUST00000106372|ens|ENSMUST00000106373|ref|XM_011241719	Sult1a1	2.61e-05	0.00106	773.79	42.16
A_55_P1980262	ref|Mus musculus CAAX box 1B (Cxx1b), mRNA [NM_001018063]	ref|NM_001018063|gb|BC029838|gb|BC031701	Cxx1b	2.62e-05	0.00106	2128.97	753.95
A_51_P336952	ref|Mus musculus crystallin, lambda 1 (Cryl1), mRNA [NM_030004]	ref|NM_030004|ens|ENSMUST00000022517|gb|AK135834|gb|AK003913	Cryl1	2.63e-05	0.00106	717.78	113.35
A_55_P1955279	ref|Mus musculus sperm antigen with calponin homology and coiled-coil domains 1 (Specc1), transcript variant 1, mRNA [NM_001281818]	ref|NM_001281818|ref|NM_001029936|ens|ENSMUST00000108709|gb|AK220465	Specc1	2.64e-05	0.00106	1678.83	12096
A_52_P354823	ref|Mus musculus interferon regulatory factor 8 (Irf8), transcript variant 2, mRNA [NM_008320]	ref|NM_008320|ref|NM_001301811|ens|ENSMUST00000047737|gb|AK018533	Irf8	2.67e-05	0.00107	216.85	788.54
A_55_P2154027	ref|Mus musculus prostaglandin I2 (prostacyclin) synthase (Ptgis), mRNA [NM_008968]	ref|NM_008968|ens|ENSMUST00000018113|ref|XM_006498958|gb|AK076585	Ptgis	2.67e-05	0.00107	3250.95	313.21
A_51_P298802	ref|Mus musculus beaded filament structural protein 2, phakinin (Bfsp2), mRNA [NM_001002896]	ref|NM_001002896|ens|ENSMUST00000136636|ens|ENSMUST00000124310|gb|S55549	Bfsp2	2.68e-05	0.00107	30.94	124.85
A_55_P1963454	ref|Mus musculus centromere protein Q (Cenpq), mRNA [NM_031863]	ref|NM_031863|ens|ENSMUST00000087114|gb|AK020761|gb|AK088680	Cenpq	2.69e-05	0.00107	23.97	98.91
A_55_P2144456	ref|Mus musculus suppressor of variegation 4-20 homolog 1 (Drosophila) (Suv420h1), transcript variant 7, mRNA [NM_001167884]	ref|NM_001167884|ref|NM_001167888|ens|ENSMUST00000113968|tc|TC1604826	Suv420h1	2.7e-05	0.00107	15.55	39.94
A_55_P1992592	ref|Mus musculus interleukin 5 receptor, alpha (Il5ra), mRNA [NM_008370]	ref|NM_008370|gb|D90205|tc|TC1595935|nap|NAP025902-1	Il5ra	2.7e-05	0.00107	24.46	72.32
A_51_P398766	ref|Mus musculus guanylate binding protein 2b (Gbp2b), mRNA [NM_010259]	ref|NM_010259|ens|ENSMUST00000029936|ref|XM_006500999|ref|XM_011240015	Gbp2b	2.72e-05	0.00107	116.34	14.96
A_55_P2095064	gb|K0259C12-5N NIA Mouse Unfertilized Egg cDNA Library (Long) Mus musculus cDNA clone NIA:K0259C12 IMAGE:30050339 5', mRNA sequence [CA559477]	gb|CA559477|nap|NAP051845-1	CA559477	2.72e-05	0.00107	9.1	47.66
A_55_P2093595	ref|Mus musculus monocyte to macrophage differentiation-associated (Mmd), mRNA [NM_026178]	ref|NM_026178|ens|ENSMUST00000004050|ref|XM_011249186|gb|AK158577	Mmd	2.73e-05	0.00107	5133.71	1896.11
A_66_P137943	ref|Mus musculus tectonic family member 2 (Tctn2), mRNA [NM_026486]	ref|NM_026486|gb|AK211913|gb|BC058375|gb|AK014476	Tctn2	2.73e-05	0.00107	36.42	7.22
A_52_P253915	ref|Mus musculus CDP-diacylglycerol synthase (phosphatidate cytidylyltransferase) 2 (Cds2), transcript variant 1, mRNA [NM_138651]	ref|NM_138651|ref|NM_001291039|ens|ENSMUST00000103181|gb|AY159802	Cds2	2.74e-05	0.00107	347.07	143.82
A_52_P1391	ref|Mus musculus histocompatibility 2, class II, locus Mb2 (H2-DMb2), mRNA [NM_010388]	ref|NM_010388|ens|ENSMUST00000041982|gb|KJ650224|gb|U35334	H2-DMb2	2.74e-05	0.00107	12.19	120.73
A_55_P1992049	ref|Mus musculus guanylate cyclase 1, soluble, alpha 3 (Gucy1a3), mRNA [NM_021896]	ref|NM_021896|ens|ENSMUST00000048976|ens|ENSMUST00000193924|ref|XM_006501843	Gucy1a3	2.76e-05	0.00108	117.66	41.31
A_66_P119155	ref|Mus musculus dual specificity phosphatase 3 (vaccinia virus phosphatase VH1-related) (Dusp3), mRNA [NM_028207]	ref|NM_028207|ens|ENSMUST00000107172|ens|ENSMUST00000003612|ref|XM_006534306	Dusp3	2.76e-05	0.00108	2484.13	1007.32
A_51_P156857	ref|Mus musculus small integral membrane protein 3 (Smim3), mRNA [NM_134133]	ref|NM_134133|ens|ENSMUST00000042710|ref|XM_011246797|ref|XM_006525481	Smim3	2.8e-05	0.00109	3966.36	1341.39
A_51_P499061	ref|Mus musculus ubiquitin-conjugating enzyme E2O (Ube2o), mRNA [NM_173755]	ref|NM_173755|ens|ENSMUST00000082152|ens|ENSMUST00000134102|ref|XM_006533106	Ube2o	2.8e-05	0.00109	12479.9	108884
A_51_P258698	ref|Mus musculus PHD finger protein 8 (Phf8), transcript variant 2, mRNA [NM_001113354]	ref|NM_001113354|ens|ENSMUST00000168501|ens|ENSMUST00000046950|ens|ENSMUST00000138318	Phf8	2.82e-05	0.00109	263.29	1231.91
A_55_P2056325	ref|Mus musculus annexin A3 (Anxa3), mRNA [NM_013470]	ref|NM_013470|ens|ENSMUST00000031447|gb|AK013850|gb|CT010280	Anxa3	2.84e-05	0.0011	260.72	51.27
A_51_P342716	ref|Mus musculus protein phosphatase 1, catalytic subunit, beta isoform (Ppp1cb), mRNA [NM_172707]	ref|NM_172707|gb|AK166168|gb|AK166416|gb|AK169379	Ppp1cb	2.85e-05	0.0011	6115.51	29836.4
A_51_P117581	ref|Mus musculus CDK5 and Abl enzyme substrate 1 (Cables1), transcript variant 2, mRNA [NM_022021]	ref|NM_022021|ref|NM_001146287|ens|ENSMUST00000171109|ens|ENSMUST00000046948	Cables1	2.85e-05	0.0011	43.15	9.99
A_55_P2024704	ref|Mus musculus carboxypeptidase E (Cpe), mRNA [NM_013494]	ref|NM_013494|gb|AK207499|gb|BC010197|gb|AK205234	Cpe	2.87e-05	0.0011	193.04	45.04
A_55_P2051414	ref|Mus musculus AXL receptor tyrosine kinase (Axl), transcript variant 1, mRNA [NM_009465]	ref|NM_009465|ref|NM_001190974|ref|NM_001190975|ens|ENSMUST00000002677	Axl	2.87e-05	0.0011	158.43	17.5
A_52_P470316	ref|Mus musculus lysosomal-associated protein transmembrane 4B (Laptm4b), mRNA [NM_033521]	ref|NM_033521|ens|ENSMUST00000022867|gb|AK181324|gb|AK077269	Laptm4b	2.87e-05	0.0011	51.05	9.43
A_51_P116616	ref|Mus musculus RNA binding motif protein 14 (Rbm14), mRNA [NM_019869]	ref|NM_019869|ens|ENSMUST00000006625|gb|AK050945|gb|AK167503	Rbm14	2.88e-05	0.0011	200.65	539.15
A_55_P2297485	gb|Mus musculus adult male tongue cDNA, RIKEN full-length enriched library, clone:2310051F07 product:unclassifiable, full insert sequence. [AK075904]	ens|ENSMUST00000044113|gb|AK075904|gb|AK148725|tc|TC1652695	ENSMUST00000044113	2.89e-05	0.0011	125.7	531.65
A_55_P2196027	ref|PREDICTED: Mus musculus solute carrier family 9 (sodium/hydrogen exchanger), member 7 (Slc9a7), transcript variant X1, mRNA [XM_006527616]	ref|XM_006527616|gb|AK031957|riken|6330509M05	Slc9a7	2.92e-05	0.00111	9.99	113.06
A_51_P102789	ref|Mus musculus complement component 1, q subcomponent, C chain (C1qc), mRNA [NM_007574]	ref|NM_007574|ens|ENSMUST00000046332|gb|AK138974|gb|X66295	C1qc	2.93e-05	0.00111	6137.92	385.21
A_51_P403636	ref|Mus musculus SMAD family member 7 (Smad7), mRNA [NM_001042660]	ref|NM_001042660|ens|ENSMUST00000026999|ref|XM_006525703|gb|AK133505	Smad7	2.96e-05	0.00112	18.94	59.37
A_52_P197666	ref|Mus musculus mediator complex subunit 12 (Med12), mRNA [NM_021521]	ref|NM_021521|ens|ENSMUST00000148846|gb|BC145447|gb|AF071310	Med12	2.97e-05	0.00112	161.92	601.32
A_51_P172054	ref|Mus musculus growth arrest specific 6 (Gas6), mRNA [NM_019521]	ref|NM_019521|ens|ENSMUST00000033828|gb|AK086187|gb|BC005444	Gas6	3.03e-05	0.00114	986.32	49.87
A_55_P1962154	ref|Mus musculus retinoic acid receptor, beta (Rarb), transcript variant beta3, mRNA [NM_001289760]	ref|NM_001289760|ref|NM_001289761|ref|NM_011243|ref|NM_001289762	Rarb	3.06e-05	0.00114	78.7	15.32
A_51_P513776	gb|Mus musculus mRNA for IgA heavy chain VDJ region, strain BALB/c, clone 21.21. [HF569789]	ens|ENSMUST00000103535|gb|HF569789|gb|AF296427|gb|U09599	ENSMUST00000103535	3.06e-05	0.00114	27.81	129.16
A_52_P510877	ref|Mus musculus BCL2-like 1 (Bcl2l1), transcript variant 3, mRNA [NM_009743]	ref|NM_009743|ref|NM_001289739|ref|NM_001289716|ref|NM_001289717	Bcl2l1	3.06e-05	0.00114	152.96	688.74
A_55_P2001290	ref|Mus musculus ubiquitin-conjugating enzyme E2E 3 (Ube2e3), mRNA [NM_009454]	ref|NM_009454|ens|ENSMUST00000028398|ens|ENSMUST00000121433|ref|XM_006499161	Ube2e3	3.07e-05	0.00114	400.44	1528.06
A_51_P232371	ref|Mus musculus stabilin 1 (Stab1), mRNA [NM_138672]	ref|NM_138672|ens|ENSMUST00000160720|ens|ENSMUST00000161129|ens|ENSMUST00000036618	Stab1	3.07e-05	0.00114	141.76	14.63
A_55_P2151546	ref|Mus musculus adenosine deaminase, RNA-specific, B1 (Adarb1), transcript variant 2, mRNA [NM_001024837]	ref|NM_001024837|ref|NM_130895|ref|NR_004429|ref|NR_021486	Adarb1	3.07e-05	0.00114	121.39	36.62
A_66_P115034	ref|Mus musculus BEN domain containing 5 (Bend5), transcript variant 1, mRNA [NM_026279]	ref|NM_026279|ref|NR_033793|ens|ENSMUST00000139876|ens|ENSMUST00000030274	Bend5	3.08e-05	0.00114	4.95	47.27
A_55_P2032128	ref|Mus musculus deoxyribonuclease 1-like 1 (Dnase1l1), transcript variant 1, mRNA [NM_027109]	ref|NM_027109|ref|NM_001172154|ens|ENSMUST00000075821|ens|ENSMUST00000019232	Dnase1l1	3.08e-05	0.00114	364.62	120.79
A_52_P547662	ref|Mus musculus purinergic receptor P2Y, G-protein coupled 1 (P2ry1), transcript variant 1, mRNA [NM_008772]	ref|NM_008772|ref|NM_001282016|ens|ENSMUST00000029331|ens|ENSMUST00000193201	P2ry1	3.1e-05	0.00114	278.18	78.45
A_55_P2076871	ref|Mus musculus lymphoid enhancer binding factor 1 (Lef1), transcript variant 1, mRNA [NM_010703]	ref|NM_010703|ref|NM_001276402|ref|NM_001276403|ens|ENSMUST00000029611	Lef1	3.11e-05	0.00114	134.36	702.81
A_55_P1993001	gb|Mus musculus clone J558.37 immunoglobulin heavy chain variable region mRNA, partial cds. [AF303868]	ens|ENSMUST00000103526|ens|ENSMUST00000193406|gb|AF303868|gb|AF303869	ENSMUST00000103526	3.11e-05	0.00114	5.96	44.84
A_55_P1960311	ref|Mus musculus deoxyribonuclease 1-like 1 (Dnase1l1), transcript variant 1, mRNA [NM_027109]	ref|NM_027109|ref|NM_001172154|ens|ENSMUST00000075821|ens|ENSMUST00000019232	Dnase1l1	3.13e-05	0.00114	1024.56	388.26
A_51_P280446	ref|Mus musculus stromal cell-derived factor 2-like 1 (Sdf2l1), mRNA [NM_022324]	ref|NM_022324|ens|ENSMUST00000023453|gb|AB043006|gb|BC023290	Sdf2l1	3.14e-05	0.00114	646.23	128.01
A_55_P2077628	ref|PREDICTED: Mus musculus dicarbonyl L-xylulose reductase (Dcxr), transcript variant X2, mRNA [XM_006534029]	ens|ENSMUST00000106148|ref|XM_006534029|gb|AK180254|tc|NP1282615	ENSMUST00000106148	3.14e-05	0.00114	261.38	23.59
A_55_P2091323	ref|Mus musculus WD repeat domain 26 (Wdr26), mRNA [NM_145514]	ref|NM_145514|ens|ENSMUST00000162819|ref|XM_006496817|ens|ENSMUST00000162963	Wdr26	3.14e-05	0.00114	52.02	366.97
A_55_P1970164	ref|Mus musculus ring finger protein 11 (Rnf11), mRNA [NM_013876]	ref|NM_013876|ens|ENSMUST00000064167|gb|BC028255|gb|AB024427	Rnf11	3.15e-05	0.00114	1354.79	4397.17
A_51_P323521	ref|Mus musculus sorting nexin family member 21 (Snx21), mRNA [NM_133924]	ref|NM_133924|ens|ENSMUST00000174342|ens|ENSMUST00000056181|ens|ENSMUST00000173945	Snx21	3.17e-05	0.00115	221.46	64.54
A_66_P113188	ref|PREDICTED: Mus musculus uncharacterized LOC102642252 (LOC102642252), mRNA [XM_006544503]	ens|ENSMUST00000103492|ref|XM_006544503|gb|EU568202|gb|JX120345	ENSMUST00000103492	3.18e-05	0.00115	5.65	24.59
A_55_P1978465	ref|Mus musculus histocompatibility 2, Q region locus 5 (H2-Q5), non-coding RNA [NR_051981]	ref|NR_051981|ens|ENSMUST00000174854|gb|AK013097|tc|TC1589450	H2-Q5	3.19e-05	0.00115	1096.95	325.87
A_55_P2187030	gb|Mus musculus clone J558.B19 immunoglobulin heavy chain variable region mRNA, partial cds. [AF296436]	ens|ENSMUST00000103537|gb|AF296436|gb|AF303857|gb|AY369952	ENSMUST00000103537	3.2e-05	0.00115	12.82	67.47
A_51_P289392	ref|Mus musculus NLR family, apoptosis inhibitory protein 1 (Naip1), mRNA [NM_008670]	ref|NM_008670|ens|ENSMUST00000022142|ref|XM_006517550|gb|BC132413	Naip1	3.21e-05	0.00115	41.2	5.91
A_55_P2160381	Unknown		A_55_P2160381	3.21e-05	0.00115	543.89	2326.23
A_51_P357422	ref|Mus musculus coordinator of PRMT5, differentiation stimulator (Coprs), mRNA [NM_025556]	ref|NM_025556|ens|ENSMUST00000033839|ref|XM_006508848|gb|AK008882	Coprs	3.22e-05	0.00115	29.47	4.67
A_55_P2146560	ref|Mus musculus histocompatibility 2, class II antigen A, beta 1 (H2-Ab1), mRNA [NM_207105]	ref|NM_207105|ens|ENSMUST00000040828|gb|AK171281|gb|AK171290	H2-Ab1	3.22e-05	0.00115	3190.15	11865.9
A_52_P69707	ref|Mus musculus endoplasmic reticulum-golgi intermediate compartment (ERGIC) 1 (Ergic1), mRNA [NM_026170]	ref|NM_026170|ens|ENSMUST00000001619|ens|ENSMUST00000163213|ens|ENSMUST00000167662	Ergic1	3.22e-05	0.00115	137	39.19
A_51_P419246	ref|Mus musculus RIKEN cDNA 5830416P10 gene (5830416P10Rik), long non-coding RNA [NR_028427]	ref|NR_028427|gb|AK158034|gb|AK042769|gb|AK019949	5830416P10Rik	3.23e-05	0.00115	56.36	172.03
A_52_P463346	ref|Mus musculus serine incorporator 3 (Serinc3), mRNA [NM_012032]	ref|NM_012032|ens|ENSMUST00000017851|gb|AK128955|gb|AK031101	Serinc3	3.24e-05	0.00115	761.71	3422.18
A_55_P2039038	ref|Mus musculus zinc finger protein 664 (Zfp664), mRNA [NM_001081750]	ref|NM_001081750|ens|ENSMUST00000134463|ens|ENSMUST00000130616|ens|ENSMUST00000141533	Zfp664	3.25e-05	0.00115	501.79	219.06
A_55_P2081865	ref|Mus musculus solute carrier family 2, (facilitated glucose transporter), member 8 (Slc2a8), mRNA [NM_019488]	ref|NM_019488|ens|ENSMUST00000191777|ens|ENSMUST00000028129|ref|XR_374107	Slc2a8	3.26e-05	0.00115	487.69	106.26
A_55_P2088014	ref|Mus musculus CDC42 effector protein (Rho GTPase binding) 4 (Cdc42ep4), transcript variant 1, mRNA [NM_020006]	ref|NM_020006|ref|NM_001163346|ens|ENSMUST00000053536|ens|ENSMUST00000106616	Cdc42ep4	3.26e-05	0.00115	461.34	123.65
A_55_P2067362	ref|Mus musculus dipeptidase 2 (Dpep2), transcript variant 3, mRNA [NM_176913]	ref|NM_176913|ref|NM_001301204|ref|NM_001301205|ens|ENSMUST00000034373	Dpep2	3.26e-05	0.00115	620.73	135.06
A_55_P2045203	ref|Mus musculus calcineurin-like EF hand protein 1 (Chp1), mRNA [NM_019769]	ref|NM_019769|ens|ENSMUST00000014221|ref|XR_883212|gb|AK075723	Chp1	3.31e-05	0.00116	1985.25	7541.23
A_51_P196972	ref|Mus musculus solute carrier family 4 (anion exchanger), member 1 (Slc4a1), mRNA [NM_011403]	ref|NM_011403|ens|ENSMUST00000006749|gb|AK172395|gb|AK157833	Slc4a1	3.31e-05	0.00116	5363.05	43372
A_55_P2320283	ref|Mus musculus high mobility group AT-hook 2, pseudogene 1 (Hmga2-ps1), non-coding RNA [NR_037996]	ref|NR_037996|gb|AK033703|gb|BC064076|tc|TC1643107	Hmga2-ps1	3.36e-05	0.00117	2171.75	825.56
A_55_P1959017	ref|PREDICTED: Mus musculus predicted gene, 32474 (Gm32474), transcript variant X2, ncRNA [XR_376984]	ref|XR_376984|ref|XR_402522	Gm32474	3.36e-05	0.00117	14.77	38.22
A_55_P2167112	ref|Mus musculus KN motif and ankyrin repeat domains 2 (Kank2), mRNA [NM_145611]	ref|NM_145611|ens|ENSMUST00000034717|gb|AK031324|gb|BC028803	Kank2	3.36e-05	0.00117	122.19	15.01
A_55_P2131128	ref|Mus musculus helicase, POLQ-like (Helq), mRNA [NM_001081107]	ref|NM_001081107|ens|ENSMUST00000139203|ens|ENSMUST00000044684|ref|XM_006534822	Helq	3.37e-05	0.00117	8.82	27.71
A_66_P135372	ref|PREDICTED: Mus musculus MGAT4 family, member C (Mgat4d), transcript variant X1, mRNA [XM_006531308]	ens|ENSMUST00000139692|ref|XM_006531308|ref|XM_006531311|ref|XM_006531309	ENSMUST00000139692	3.38e-05	0.00117	23.54	143.16
A_51_P408363	ref|Mus musculus complement factor properdin (Cfp), mRNA [NM_008823]	ref|NM_008823|ens|ENSMUST00000001156|gb|BC132369|gb|BC138306	Cfp	3.39e-05	0.00117	7962.09	1398.41
A_51_P216219	ref|Mus musculus PTK2 protein tyrosine kinase 2 (Ptk2), transcript variant 1, mRNA [NM_007982]	ref|NM_007982|ens|ENSMUST00000110036|ref|XM_006520415|ref|XM_006520416	Ptk2	3.41e-05	0.00118	42.59	9.32
A_51_P303160	ref|Mus musculus arginase, liver (Arg1), mRNA [NM_007482]	ref|NM_007482|ens|ENSMUST00000020161|gb|CT010173|gb|U51805	Arg1	3.42e-05	0.00118	790.63	5.44
A_52_P377576	gb|Mus musculus adaptor-related protein complex AP-1, sigma 3, mRNA (cDNA clone MGC:51390 IMAGE:3154405), complete cds. [BC054111]	gb|BC054111|gb|BE371703|tc|TC1582600	Ap1s3	3.43e-05	0.00118	6.53	47.18
A_51_P110672	ref|Mus musculus macrophage stimulating 1 receptor (c-met-related tyrosine kinase) (Mst1r), transcript variant 1, mRNA [NM_009074]	ref|NM_009074|ref|NM_001287261|ref|NR_109782|ens|ENSMUST00000195617	Mst1r	3.43e-05	0.00118	139.41	21.51
A_52_P648688	ref|Mus musculus zinc finger CCCH type containing 12D (Zc3h12d), mRNA [NM_172785]	ref|NM_172785|ens|ENSMUST00000039484|ref|XM_006512723|ref|XM_006512724	Zc3h12d	3.44e-05	0.00118	23.52	86.18
A_55_P2054362	ref|Mus musculus chemokine (C-X3-C motif) receptor 1 (Cx3cr1), mRNA [NM_009987]	ref|NM_009987|gb|BY651162|tc|TC1715571	Cx3cr1	3.45e-05	0.00118	46.3	251.98
A_55_P2145034	ref|Mus musculus SWT1 RNA endoribonuclease homolog (S. cerevisiae) (Swt1), mRNA [NM_025819]	ref|NM_025819|ens|ENSMUST00000064771|ref|XM_011248058|ref|XM_011248059	Swt1	3.46e-05	0.00118	62.12	331.73
A_51_P107362	ref|Mus musculus suppressor of cytokine signaling 2 (Socs2), transcript variant 1, mRNA [NM_007706]	ref|NM_007706|ref|NM_001168655|ref|NM_001168656|ref|NM_001168657	Socs2	3.48e-05	0.00118	71.91	26.8
A_51_P170807	ref|PREDICTED: Mus musculus uncharacterized LOC102641377 (LOC102641377), ncRNA [XR_402119]	ref|XR_402119|gb|AB021861|nap|NAP121553-001	LOC102641377	3.5e-05	0.00119	133.89	53.47
A_55_P2042783	ref|Mus musculus RIKEN cDNA 2310075C17 gene (2310075C17Rik), long non-coding RNA [NR_131053]	ref|NR_131053|gb|AK010164|tc|TC1704219|riken|2310075C17	2310075C17Rik	3.51e-05	0.00119	101.88	29.25
A_55_P1994175	ref|Mus musculus peptidylprolyl isomerase (cyclophilin)-like 3 (Ppil3), transcript variant 3, mRNA [NM_001285826]	ref|NM_001285826|ref|NM_001285827|ref|NM_027351|ref|NM_027374	Ppil3	3.54e-05	0.00119	812.85	313.95
A_52_P405206	ref|Mus musculus transmembrane 7 superfamily member 3 (Tm7sf3), mRNA [NM_026281]	ref|NM_026281|ens|ENSMUST00000037709|ref|XM_006507107|ref|XM_011241630	Tm7sf3	3.54e-05	0.00119	1272.69	495.23
A_55_P2006525	ref|Mus musculus ADAMTS-like 4 (Adamtsl4), transcript variant 1, mRNA [NM_001301705]	ref|NM_001301705|ref|NM_144899|ens|ENSMUST00000015994|ens|ENSMUST00000117782	Adamtsl4	3.55e-05	0.0012	63.65	18.39
A_55_P2066727	ref|Mus musculus serine (or cysteine) peptidase inhibitor, clade B, member 6a (Serpinb6a), transcript variant 3, mRNA [NM_001164118]	ref|NM_001164118|ref|NM_001164117|ref|NM_001243192|ref|NM_009254	Serpinb6a	3.57e-05	0.0012	3460.71	1360.64
A_55_P2031466	ref|Mus musculus leucine rich repeat containing 32 (Lrrc32), mRNA [NM_001113379]	ref|NM_001113379|ens|ENSMUST00000165205|ref|XM_006507977|ref|XM_006507978	Lrrc32	3.57e-05	0.0012	223.97	89.39
A_55_P2005685	ref|PREDICTED: Mus musculus importin 11 (Ipo11), transcript variant X4, misc_RNA [XR_382746]	ens|ENSMUST00000191312|ens|ENSMUST00000191256|ens|ENSMUST00000057427|ref|XR_382746	ENSMUST00000191312	3.6e-05	0.0012	213.61	76.08
A_55_P2117420	ref|PREDICTED: Mus musculus predicted gene 10257 (Gm10257), mRNA [XM_003084942]	ref|XM_003084942|ref|XM_006543112|nap|NAP095065-001	Gm10257	3.61e-05	0.0012	13052.5	46143.5
A_55_P2055819	ref|Mus musculus a disintegrin and metallopeptidase domain 15 (metargidin) (Adam15), transcript variant 1, mRNA [NM_001037722]	ref|NM_001037722|ref|NM_009614|ens|ENSMUST00000148068|ens|ENSMUST00000029676	Adam15	3.63e-05	0.0012	4375.77	888.2
A_52_P244702	ref|Mus musculus transcription factor 7, T cell specific (Tcf7), mRNA [NM_009331]	ref|NM_009331|ens|ENSMUST00000086844|ref|XM_006532808|ref|XM_006532798	Tcf7	3.64e-05	0.0012	28.81	196.12
A_51_P345316	ref|Mus musculus centrosomal protein 76 (Cep76), mRNA [NM_001081073]	ref|NM_001081073|ens|ENSMUST00000097542|ref|XM_011246915|ref|XM_006525899	Cep76	3.64e-05	0.0012	23.82	101.7
A_55_P2133405	ref|Mus musculus dermokine (Dmkn), transcript variant 3, mRNA [NM_001166173]	ref|NM_001166173|ref|NM_172899|ref|NM_001166174|ref|NM_028618	Dmkn	3.64e-05	0.0012	149.53	18.69
A_66_P121782	gb|Mus musculus clone J558.B7 immunoglobulin heavy chain variable region mRNA, partial cds. [AF296424]	ens|ENSMUST00000103521|ens|ENSMUST00000103503|gb|AF296424|gb|Z12756	ENSMUST00000103521	3.65e-05	0.0012	3.61	24.06
A_55_P2006768	gb|Mus musculus esterase D/formylglutathione hydrolase, mRNA (cDNA clone MGC:57923 IMAGE:5694094), complete cds. [BC046766]	gb|BC046766|gb|AK180352	Esd	3.65e-05	0.0012	6848.53	2896.84
A_55_P2067518	ref|Mus musculus solute carrier family 13 (sodium-dependent dicarboxylate transporter), member 3 (Slc13a3), mRNA [NM_054055]	ref|NM_054055|ens|ENSMUST00000029208|ref|XM_006498586|ref|XM_011239258	Slc13a3	3.65e-05	0.0012	91	15.46
A_55_P2082658	ref|PREDICTED: Mus musculus predicted gene, 31105 (Gm31105), transcript variant X1, ncRNA [XR_405043]	ref|XR_405043|ref|XR_387811	Gm31105	3.66e-05	0.0012	33.87	5.55
A_51_P388696	ref|Mus musculus NADH dehydrogenase (ubiquinone) Fe-S protein 4 (Ndufs4), mRNA [NM_010887]	ref|NM_010887|ens|ENSMUST00000022286|gb|BC004618|gb|AK214655	Ndufs4	3.67e-05	0.0012	1812.17	641.51
A_55_P2001281	gb|Mus musculus clone J558.B11 immunoglobulin heavy chain variable region mRNA, partial cds. [AF296428]	ens|ENSMUST00000103523|gb|AF296428|gb|EU359464|gb|JX120215	ENSMUST00000103523	3.67e-05	0.0012	4.7	25.89
A_51_P400016	ref|PREDICTED: Mus musculus kalirin, RhoGEF kinase (Kalrn), transcript variant X19, mRNA [XM_011245966]	ref|XM_011245966|ref|XM_011245967|ref|XM_011245965|gb|AK088732	Kalrn	3.68e-05	0.0012	1334.21	491.8
A_52_P229210	Unknown	ens|ENSMUST00000183020|nap|NAP061773-1|nap|NAP028542-1	ENSMUST00000183020	3.68e-05	0.0012	1447.67	535.69
A_52_P491872	ref|Mus musculus RIKEN cDNA D830046C22 gene (D830046C22Rik), long non-coding RNA [NR_033147]	ref|NR_033147|ens|ENSMUST00000188655|ens|ENSMUST00000137254|gb|AK087317	D830046C22Rik	3.69e-05	0.0012	23.81	7.49
A_55_P1987730	ref|Mus musculus family with sequence similarity 213, member A (Fam213a), mRNA [NM_027464]	ref|NM_027464|ens|ENSMUST00000022317|ref|XM_006519531|ref|XM_006519534	Fam213a	3.7e-05	0.0012	10161.4	49325.8
A_52_P214612	gb|Mus musculus adult male tongue cDNA, RIKEN full-length enriched library, clone:2310024N18 product:unclassifiable, full insert sequence. [AK009498]	ens|ENSMUST00000149874|gb|AK009498|tc|TC1609554|tc|TC1685417	ENSMUST00000149874	3.7e-05	0.0012	1102.68	393.15
A_52_P73126	ref|Mus musculus erythrocyte protein band 4.2 (Epb4.2), mRNA [NM_013513]	ref|NM_013513|ens|ENSMUST00000124703|ens|ENSMUST00000147444|ens|ENSMUST00000102490	Epb4.2	3.72e-05	0.0012	69.15	603.35
A_55_P1982111	ref|Mus musculus homer homolog 1 (Drosophila) (Homer1), transcript variant L, mRNA [NM_147176]	ref|NM_147176|ref|NM_001284189|ref|NM_152134|ref|XM_006517668	Homer1	3.72e-05	0.0012	62.53	20.28
A_66_P132446	ref|Mus musculus ubiquitin specific peptidase 15 (Usp15), transcript variant 1, mRNA [NM_027604]	ref|NM_027604|ref|NM_001301628|ens|ENSMUST00000020334|ref|XM_006513226	Usp15	3.74e-05	0.00121	11.72	81.95
[truncated: 1,552 more rows]
